# Supplementary material for: Review of the genus Chasmogenus Sharp, 1882 of northeastern South America with an emphasis on Venezuela, Suriname, and Guyana (Coleoptera, Hydrophilidae, Acidocerinae)
Source: Zookeys. 2020 May 19;934:25–79. doi: 10.3897/zookeys.934.49359 (PMC7250940; doi:10.3897/zookeys.934.49359)
Supplement: XML Treatment for Chasmogenus acuminatus [file zookeys.934.49359-treatment2.xml]

<!DOCTYPE tp:taxon-treatment
  PUBLIC "-//TaxonX//DTD Taxonomic Treatment Publishing DTD v0 20100105//EN" "tax-treatment-NSO.dtd">
<tp:taxon-treatment xmlns:tp="http://www.plazi.org/taxpub"><tp:treatment-meta><kwd-group><label>Taxon classification</label><kwd><named-content xmlns:xlink="http://www.w3.org/1999/xlink" content-type="kingdom">Animalia</named-content></kwd><kwd><named-content xmlns:xlink="http://www.w3.org/1999/xlink" content-type="order">Coleoptera</named-content></kwd><kwd><named-content xmlns:xlink="http://www.w3.org/1999/xlink" content-type="family">Hydrophilidae</named-content></kwd></kwd-group><mixed-citation publication-type="journal"><person-group><name><surname>Smith</surname><given-names>Rachel R.</given-names></name><name><surname>Short</surname><given-names>Andrew Edward Z.</given-names></name></person-group><article-title>Review of the genus <italic><tp:taxon-name><tp:taxon-name-part taxon-name-part-type="genus" reg="Chasmogenus">Chasmogenus</tp:taxon-name-part></tp:taxon-name></italic> Sharp, 1882 of northeastern South America with an emphasis on Venezuela, Suriname, and Guyana (<tp:taxon-name><tp:taxon-name-part taxon-name-part-type="order">Coleoptera</tp:taxon-name-part></tp:taxon-name>, <tp:taxon-name><tp:taxon-name-part taxon-name-part-type="family">Hydrophilidae</tp:taxon-name-part></tp:taxon-name>, <tp:taxon-name><tp:taxon-name-part taxon-name-part-type="subfamily">Acidocerinae</tp:taxon-name-part></tp:taxon-name>)</article-title><source>Zookeys</source><day>19</day><month>5</month><year>2020</year><volume>934</volume><fpage>25</fpage><lpage>79</lpage><pub-id pub-id-type="doi">10.3897/zookeys.934.49359</pub-id></mixed-citation></tp:treatment-meta><tp:nomenclature><tp:taxon-name><object-id xmlns:xlink="http://www.w3.org/1999/xlink" content-type="arpha" xlink:type="simple">B5B28386-542C-5147-97EE-8D342E7E8EAA</object-id>
              <tp:taxon-name-part taxon-name-part-type="genus" reg="Chasmogenus">Chasmogenus</tp:taxon-name-part>
              <tp:taxon-name-part taxon-name-part-type="species" reg="acuminatus">acuminatus</tp:taxon-name-part>
              <object-id xmlns:xlink="http://www.w3.org/1999/xlink" content-type="zoobank" xlink:type="simple">http://zoobank.org/CBA0DEFA-D4FD-4066-80A4-E4187B8B41D2</object-id>
            </tp:taxon-name><tp:taxon-status xmlns:xlink="http://www.w3.org/1999/xlink" xlink:type="simple">sp. nov.</tp:taxon-status><xref ref-type="fig" rid="F5">Figures 5A–C</xref><xref ref-type="fig" rid="F9">, 9B</xref><xref ref-type="fig" rid="F15">, 15H–I</xref><xref ref-type="fig" rid="F18">, 18</xref><xref ref-type="fig" rid="F21">, 21E</xref><xref ref-type="fig" rid="F22">, 22C, D</xref><tp:nomenclature-citation-list><tp:nomenclature-citation><tp:taxon-name>
                  <tp:taxon-name-part taxon-name-part-type="genus" reg="Chasmogenus">Chasmogenus</tp:taxon-name-part>
                </tp:taxon-name><comment>sp. X Short, 2013: 87 (in part); Short &amp; Kadosoe, 2011: 87 (in part), Short, Salisbury, &amp; La Cruz 2018: 193 (in part).</comment></tp:nomenclature-citation></tp:nomenclature-citation-list></tp:nomenclature><tp:treatment-sec sec-type="type material" id="SECID0EQVBG"><title>Type material.</title><p><bold>Holotype (male)</bold>: “Suriname: Sipaliwini District/<named-content xmlns:xlink="http://www.w3.org/1999/xlink" content-type="dwc:verbatimCoordinates" xlink:type="simple"><named-content content-type="geo-json" specific-use="{&#34;type&#34;:&#34;Point&#34;,&#34;coordinates&#34;:[-56.697683,2.362933]}" id="NCID0E2VBG" xlink:type="simple">2°21.776'N, 56°41.861'W</named-content></named-content>, 237 m/ Camp 3 Wehepai; leg. Short &amp;/ Kadosoe; sandy forest creek/4–6.ix.2010; SR10-0904-01A/ CI-RAP Survey”, “DNA VOUCHER/ Extraction #/ SLE-1822”, “HOLOTYPE/ CHASMOGENUS/ <tp:taxon-name><tp:taxon-name-part taxon-name-part-type="genus" reg="Chasmogenus"/><tp:taxon-name-part taxon-name-part-type="species" reg="acuminatus">acuminatus</tp:taxon-name-part></tp:taxon-name> sp. n./ des. Smith &amp; Short.” (<named-content xmlns:xlink="http://www.w3.org/1999/xlink" content-type="dwc:institutional_code" xlink:type="simple">NZCS</named-content>). <bold>Paratypes (321): Brazil: Amapa</bold>: Oiapoque (c. 22 km S) on BR-156, leg. Short, forested detrital pools, BR18-0720-01B (1 ex., <named-content xmlns:xlink="http://www.w3.org/1999/xlink" content-type="dwc:institutional_code" xlink:type="simple">SEMC</named-content>, DNA voucher SLE1850). <bold>Para</bold>: Vale do Paraíso, ca. 55 km N. Alenquer, <named-content xmlns:xlink="http://www.w3.org/1999/xlink" content-type="dwc:verbatimCoordinates" xlink:type="simple"><named-content content-type="geo-json" specific-use="{&#34;type&#34;:&#34;Point&#34;,&#34;coordinates&#34;:[-54.515660,-1.492920]}" id="NCID0E1WBG" xlink:type="simple">-1.49292, -54.51566</named-content></named-content>, leg. Short, detrital pool, BR18-0203-01B (1 ex., <named-content xmlns:xlink="http://www.w3.org/1999/xlink" content-type="dwc:institutional_code" xlink:type="simple">SEMC</named-content>, DNA voucher SLE1623). <bold>French Guiana</bold>: Petit-Saut, <named-content xmlns:xlink="http://www.w3.org/1999/xlink" content-type="dwc:verbatimCoordinates" xlink:type="simple"><named-content content-type="geo-json" specific-use="{&#34;type&#34;:&#34;Point&#34;,&#34;coordinates&#34;:[-53.029000,5.070000]}" id="NCID0EJXBG" xlink:type="simple">5.070, -53.029</named-content></named-content> (2 exs., <named-content xmlns:xlink="http://www.w3.org/1999/xlink" content-type="dwc:institutional_code" xlink:type="simple">SEMC</named-content>, DNA Vouchers SLE516 and SLE1840). <bold>Guyana: Region 9</bold>: along road to Parabara, <named-content xmlns:xlink="http://www.w3.org/1999/xlink" content-type="dwc:verbatimCoordinates" xlink:type="simple"><named-content content-type="geo-json" specific-use="{&#34;type&#34;:&#34;Point&#34;,&#34;coordinates&#34;:[-59.292817,2.159283]}" id="NCID0EYXBG" xlink:type="simple">2°09.557'N, 59°17.569'W</named-content></named-content>, 268 m, 1.xi.2013, leg. Short, Isaacs and Salisbury, forest pools near Mushai Wao, GY13-1101-02A (4 exs., <named-content xmlns:xlink="http://www.w3.org/1999/xlink" content-type="dwc:institutional_code" xlink:type="simple">SEMC</named-content>); Parabara, trail to mines, <named-content xmlns:xlink="http://www.w3.org/1999/xlink" content-type="dwc:verbatimCoordinates" xlink:type="simple"><named-content content-type="geo-json" specific-use="{&#34;type&#34;:&#34;Point&#34;,&#34;coordinates&#34;:[-59.236233,2.084917]}" id="NCID0EFYBG" xlink:type="simple">2°05.095'N, 59°14.174'W</named-content></named-content>, 250 m, 2.xi.2013, leg. Short, Isaacs and Salisbury, detrital pools in forest, GY13-1102-01A (2 exs., <named-content xmlns:xlink="http://www.w3.org/1999/xlink" content-type="dwc:institutional_code" xlink:type="simple">SEMC</named-content>); North of Parabara, Bototo Wau Creek, <named-content xmlns:xlink="http://www.w3.org/1999/xlink" content-type="dwc:verbatimCoordinates" xlink:type="simple"><named-content content-type="geo-json" specific-use="{&#34;type&#34;:&#34;Point&#34;,&#34;coordinates&#34;:[-59.338433,2.181800]}" id="NCID0ESYBG" xlink:type="simple">2°10.908'N, 59°20.306'W</named-content></named-content>, 289 m, 31.x.2013, leg. Short, Isaacs and Salisbury, stream margins, GY13-1031-01A (3 exs., <named-content xmlns:xlink="http://www.w3.org/1999/xlink" content-type="dwc:institutional_code" xlink:type="simple">SEMC</named-content>); Parabara north side of river, <named-content xmlns:xlink="http://www.w3.org/1999/xlink" content-type="dwc:verbatimCoordinates" xlink:type="simple"><named-content content-type="geo-json" specific-use="{&#34;type&#34;:&#34;Point&#34;,&#34;coordinates&#34;:[-59.227550,2.108200]}" id="NCID0E6YBG" xlink:type="simple">2°06.492'N, 59°13.653'W</named-content></named-content>, 274 m, 3.xi.2013, detritus margins and leaf packs, GY13-1103-02A (2 exs., <named-content xmlns:xlink="http://www.w3.org/1999/xlink" content-type="dwc:institutional_code" xlink:type="simple">SEMC</named-content>, including DNA Voucher SLE1086). <bold>Region 6</bold>: Upper Berbice circa 1 km south of Basecamp 1, <named-content xmlns:xlink="http://www.w3.org/1999/xlink" content-type="dwc:verbatimCoordinates" xlink:type="simple"><named-content content-type="geo-json" specific-use="{&#34;type&#34;:&#34;Point&#34;,&#34;coordinates&#34;:[-58.177117,4.154017]}" id="NCID0EOZBG" xlink:type="simple">4°09.241'N, 58°10.627'W</named-content></named-content>, 109 m, 25.ix.2014, leg. Short and La Cruz, margins of creek with leaf packs and mud, GY14-0925-01B (2 exs., <named-content xmlns:xlink="http://www.w3.org/1999/xlink" content-type="dwc:institutional_code" xlink:type="simple">SEMC</named-content>); Upper Berbice Basecamp 1, <named-content xmlns:xlink="http://www.w3.org/1999/xlink" content-type="dwc:verbatimCoordinates" xlink:type="simple"><named-content content-type="geo-json" specific-use="{&#34;type&#34;:&#34;Point&#34;,&#34;coordinates&#34;:[-58.178617,4.154817]}" id="NCID0E2ZBG" xlink:type="simple">4°09.289'N, 58°10.717'W</named-content></named-content>, 96 m, 21.ix.2014, leg, Short, Salisbury and La Cruz, muddy detrital pools in drying creekbed near camp, GY14-0921-02A (5 exs., <named-content xmlns:xlink="http://www.w3.org/1999/xlink" content-type="dwc:institutional_code" xlink:type="simple">SEMC</named-content>, <abbrev xmlns:xlink="http://www.w3.org/1999/xlink" content-type="institution" xlink:title="Center for Biological Diversity, University of Guyana, Georgetown" id="ABBRID0EF1BG" xlink:type="simple">CBDG</abbrev>); same data as previous except: 24.ix.2014, margins of basecamp creek, GY14-0924-01A (1 ex., <named-content xmlns:xlink="http://www.w3.org/1999/xlink" content-type="dwc:institutional_code" xlink:type="simple">SEMC</named-content>); Upper Berbice circa 1 km west of Basecamp 1, <named-content xmlns:xlink="http://www.w3.org/1999/xlink" content-type="dwc:verbatimCoordinates" xlink:type="simple"><named-content content-type="geo-json" specific-use="{&#34;type&#34;:&#34;Point&#34;,&#34;coordinates&#34;:[-58.186783,4.152383]}" id="NCID0ES1BG" xlink:type="simple">4°09.143'N, 58°11.207'W</named-content></named-content>, 105 m, 22.iv.2014, leg, Short, Salisbury and La Cruz, margins of creek, GY14-0921-03H (2 exs., <named-content xmlns:xlink="http://www.w3.org/1999/xlink" content-type="dwc:institutional_code" xlink:type="simple">SEMC</named-content>); same data as previous except: 21.ix.2014, leg. A. Short, sandy stream, GY14-0921-03A (1 ex. <named-content xmlns:xlink="http://www.w3.org/1999/xlink" content-type="dwc:institutional_code" xlink:type="simple">SEMC</named-content>); Upper Berbice Basecamp 2, <named-content xmlns:xlink="http://www.w3.org/1999/xlink" content-type="dwc:verbatimCoordinates" xlink:type="simple"><named-content content-type="geo-json" specific-use="{&#34;type&#34;:&#34;Point&#34;,&#34;coordinates&#34;:[-58.006733,4.755017]}" id="NCID0EE2BG" xlink:type="simple">4°45.301'N, 58°00.404'W</named-content></named-content>, 49 m, 26.ix.2014, leg. Short, Salisbury and La Cruz, shallow detrital pool in forest draining into creek, GY14-0926-01A (2 exs. <named-content xmlns:xlink="http://www.w3.org/1999/xlink" content-type="dwc:institutional_code" xlink:type="simple">SEMC</named-content>). <bold>Region 8</bold>: Konawaruk River, Basecamp 2 (NARIL basecamp), <named-content xmlns:xlink="http://www.w3.org/1999/xlink" content-type="dwc:verbatimCoordinates" xlink:type="simple"><named-content content-type="geo-json" specific-use="{&#34;type&#34;:&#34;Point&#34;,&#34;coordinates&#34;:[-59.112200,5.125650]}" id="NCID0ET2BG" xlink:type="simple">5°07.539'N, 59°06.732'W</named-content></named-content>, 80 m, 15.ix.2014, leg. Salisbury and La Cruz, unnamed clear water creek, slow flowing and shallow, GY14-0915-02 (7 exs., <named-content xmlns:xlink="http://www.w3.org/1999/xlink" content-type="dwc:institutional_code" xlink:type="simple">SEMC</named-content>); Upper Potaro Camp (circa 7 km northwest of Chenapau), <named-content xmlns:xlink="http://www.w3.org/1999/xlink" content-type="dwc:verbatimCoordinates" xlink:type="simple"><named-content content-type="geo-json" specific-use="{&#34;type&#34;:&#34;Point&#34;,&#34;coordinates&#34;:[-59.638050,5.011000]}" id="NCID0EA3BG" xlink:type="simple">5°0.660'N, 59°38.283'W</named-content></named-content>, 484 m, 11.iii.2014, leg. Short, Baca, Salisbury and La Cruz, Potaro margin trail with wet detritus in sandy area, GY14-0311-04A (1 ex., <named-content xmlns:xlink="http://www.w3.org/1999/xlink" content-type="dwc:institutional_code" xlink:type="simple">SEMC</named-content>). <bold>Region 10</bold>: Upper Berbice logging road KM 1, <named-content xmlns:xlink="http://www.w3.org/1999/xlink" content-type="dwc:verbatimCoordinates" xlink:type="simple"><named-content content-type="geo-json" specific-use="{&#34;type&#34;:&#34;Point&#34;,&#34;coordinates&#34;:[-58.055050,5.064867]}" id="NCID0EP3BG" xlink:type="simple">5°03.892'N, 58°03.303'W</named-content></named-content>, 71 m, 29.ix.2014, leg. Short, Salisbury and La Cruz, marsh and creek, GY14-0929-01B (1 ex., <named-content xmlns:xlink="http://www.w3.org/1999/xlink" content-type="dwc:institutional_code" xlink:type="simple">SEMC</named-content>). <bold>Suriname: Sipaliwini District</bold>: Camp 3, Werehpai, <named-content xmlns:xlink="http://www.w3.org/1999/xlink" content-type="dwc:verbatimCoordinates" xlink:type="simple"><named-content content-type="geo-json" specific-use="{&#34;type&#34;:&#34;Point&#34;,&#34;coordinates&#34;:[-56.697683,2.362933]}" id="NCID0E53BG" xlink:type="simple">2°21.776'N, 56°41.861'W</named-content></named-content>, 237 m, 3–7.ix.2010, leg. Short and Kadosoe, detrital pools forest, 2010 CI-RAP Survey, SR10-0903-02A (4 exs., <named-content xmlns:xlink="http://www.w3.org/1999/xlink" content-type="dwc:institutional_code" xlink:type="simple">SEMC</named-content>); same data as previous except: 3.ix.2010, pooled up detrital creek, 2010 CI-RAP Survey, SR10-0903-01A (54 exs., <named-content xmlns:xlink="http://www.w3.org/1999/xlink" content-type="dwc:institutional_code" xlink:type="simple">NZCS</named-content>, <named-content xmlns:xlink="http://www.w3.org/1999/xlink" content-type="dwc:institutional_code" xlink:type="simple">SEMC</named-content>, <abbrev xmlns:xlink="http://www.w3.org/1999/xlink" content-type="institution" xlink:title="Instituto Nacional de Pesquisas da Amazônia, Colecão Sistemática da Entomologia, Manaus, Brazil (N. Hamada)" id="ABBRID0ES4BG" xlink:type="simple">INPA</abbrev>); same data as previous except: 4–6.ix.2010, sandy forest creek, SR10-0904-01A (26 exs., <named-content xmlns:xlink="http://www.w3.org/1999/xlink" content-type="dwc:institutional_code" xlink:type="simple">SEMC</named-content>, including DNA vouchers SLE1822 and SLE1823); Camp 2 on Sipaliwini River <named-content xmlns:xlink="http://www.w3.org/1999/xlink" content-type="dwc:verbatimCoordinates" xlink:type="simple"><named-content content-type="geo-json" specific-use="{&#34;type&#34;:&#34;Point&#34;,&#34;coordinates&#34;:[-56.787250,2.182883]}" id="NCID0E64BG" xlink:type="simple">2°10.973'N, 56°47.235'W</named-content></named-content>; 210 m, 28.viii.2010, Short and Kadosoe, small detrital stream, CI-RAP Survey, SR10-0828-03A (27 exs., <named-content xmlns:xlink="http://www.w3.org/1999/xlink" content-type="dwc:institutional_code" xlink:type="simple">SEMC</named-content>); same data as previous except: 30.viii.2010, forest creek, SR10-0831-01A (24 exs., <named-content xmlns:xlink="http://www.w3.org/1999/xlink" content-type="dwc:institutional_code" xlink:type="simple">SEMC</named-content>); same data as previous except: 31.viii.2010, sandy forest creek with detritus, SR10-0831-01B (38 exs., <named-content xmlns:xlink="http://www.w3.org/1999/xlink" content-type="dwc:institutional_code" xlink:type="simple">SEMC</named-content>); same data as previous except: 28–29.viii.2010, large forest stream, SR10-0828-02A (16 exs., <named-content xmlns:xlink="http://www.w3.org/1999/xlink" content-type="dwc:institutional_code" xlink:type="simple">SEMC</named-content>, including DNA voucher SLE1820); Camp 1 on Kutari River, <named-content xmlns:xlink="http://www.w3.org/1999/xlink" content-type="dwc:verbatimCoordinates" xlink:type="simple"><named-content content-type="geo-json" specific-use="{&#34;type&#34;:&#34;Point&#34;,&#34;coordinates&#34;:[-56.787400,2.175350]}" id="NCID0E25BG" xlink:type="simple">2°10.521'N, 56°47.244'W</named-content></named-content>, 228 m, 20.viii.2010, leg. Short and Kadosoe, forest stream, CI-RAP Survey, SR10-0820-01A (7 exs., <named-content xmlns:xlink="http://www.w3.org/1999/xlink" content-type="dwc:institutional_code" xlink:type="simple">SEMC</named-content>); same data as previous except: 19.viii.2010, SR10-0819-02A (1 ex., <named-content xmlns:xlink="http://www.w3.org/1999/xlink" content-type="dwc:institutional_code" xlink:type="simple">SEMC</named-content>); same data as previous except: 19.viii.2010, forested swamp, SR10-0819-01A (39 exs., <named-content xmlns:xlink="http://www.w3.org/1999/xlink" content-type="dwc:institutional_code" xlink:type="simple">SEMC</named-content>); same data as previous except: 19–24.viii.2010, leg. Short, Kadosoe, and Larsen, FIT, SR10-0819-TN1 (1 ex., <named-content xmlns:xlink="http://www.w3.org/1999/xlink" content-type="dwc:institutional_code" xlink:type="simple">SEMC</named-content>); rapids on Kutari River, <named-content xmlns:xlink="http://www.w3.org/1999/xlink" content-type="dwc:verbatimCoordinates" xlink:type="simple"><named-content content-type="geo-json" specific-use="{&#34;type&#34;:&#34;Point&#34;,&#34;coordinates&#34;:[-56.876583,2.321333]}" id="NCID0EX6BG" xlink:type="simple">2°19.280'N, 56°52.595'W</named-content></named-content>, 224 m, 18.viii.2010, leg. A. E. Z. Short, forest stream, 2010 CI-RAP Survey, SR10-0818-01A (1 ex., <named-content xmlns:xlink="http://www.w3.org/1999/xlink" content-type="dwc:institutional_code" xlink:type="simple">SEMC</named-content>); Camp 2 on Sipaliwini River, <named-content xmlns:xlink="http://www.w3.org/1999/xlink" content-type="dwc:verbatimCoordinates" xlink:type="simple"><named-content content-type="geo-json" specific-use="{&#34;type&#34;:&#34;Point&#34;,&#34;coordinates&#34;:[-56.787250,2.182883]}" id="NCID0EFAAI" xlink:type="simple">2°10.973'N, 56°47.235'W</named-content></named-content>, 210 m, 29–30.viii.2010, leg. Short and Kadosoe, inselberg, 2010 CI-RAP Survey, SR10-0829-01A (1 ex. <named-content xmlns:xlink="http://www.w3.org/1999/xlink" content-type="dwc:institutional_code" xlink:type="simple">SEMC</named-content>); Camp 1 on Kutari River, <named-content xmlns:xlink="http://www.w3.org/1999/xlink" content-type="dwc:verbatimCoordinates" xlink:type="simple"><named-content content-type="geo-json" specific-use="{&#34;type&#34;:&#34;Point&#34;,&#34;coordinates&#34;:[-56.787400,2.175350]}" id="NCID0ESAAI" xlink:type="simple">2°10.521'N, 56°47.244'W</named-content></named-content>, 228 m, 22.viii.2010, Short and Kadosoe, forest swamp, CI-RAP Survey, SR10-0822-02A (7 exs., <named-content xmlns:xlink="http://www.w3.org/1999/xlink" content-type="dwc:institutional_code" xlink:type="simple">SEMC</named-content> including DNA Voucher SLE 445); Camp 1 Upper Palumeu, 2.47700N, 55.62941W, 275 m, 10–16.iii.2012, leg. A. Short, 2012 CI-RAP Survey, Flight Intercept Trap, SR12-0310-TN1 (1 ex. <named-content xmlns:xlink="http://www.w3.org/1999/xlink" content-type="dwc:institutional_code" xlink:type="simple">SEMC</named-content>); Raleighvallen Nature Reserve, base of Voltzberg, <named-content xmlns:xlink="http://www.w3.org/1999/xlink" content-type="dwc:verbatimCoordinates" xlink:type="simple"><named-content content-type="geo-json" specific-use="{&#34;type&#34;:&#34;Point&#34;,&#34;coordinates&#34;:[-56.184650,4.673867]}" id="NCID0EEBAI" xlink:type="simple">4°40.432'N, 56°11.079'W</named-content></named-content>, 86 m, 16.iii.2016, leg. Short et al., pooled up stream, SR16-0316-01B (10 exs., <named-content xmlns:xlink="http://www.w3.org/1999/xlink" content-type="dwc:institutional_code" xlink:type="simple">SEMC</named-content>, including DNA vouchers SLE1838 and SLE1839); Raleighvallen Nature Reserve Lolopaise area, <named-content xmlns:xlink="http://www.w3.org/1999/xlink" content-type="dwc:verbatimCoordinates" xlink:type="simple"><named-content content-type="geo-json" specific-use="{&#34;type&#34;:&#34;Point&#34;,&#34;coordinates&#34;:[-56.219318,4.708000]}" id="NCID0ERBAI" xlink:type="simple">4°42.48'N, 56°13.15908'W</named-content></named-content>, 24 m, 18.iii.2016, leg. Short et al., intermittent stream margins and flotation, SR16-0318-01D (3 exs., <named-content xmlns:xlink="http://www.w3.org/1999/xlink" content-type="dwc:institutional_code" xlink:type="simple">SEMC</named-content>, including DNA voucher SLE1849); Raleighvallen Nature Reserve, trail from plateau to Voltzberg, 17.iii.2016, leg. J. Girón, stream with roots and mud, SR16-0317-04A (3 exs., <named-content xmlns:xlink="http://www.w3.org/1999/xlink" content-type="dwc:institutional_code" xlink:type="simple">SEMC</named-content>); Raleighvallen Nature Reserve, Fungu Island, <named-content xmlns:xlink="http://www.w3.org/1999/xlink" content-type="dwc:verbatimCoordinates" xlink:type="simple"><named-content content-type="geo-json" specific-use="{&#34;type&#34;:&#34;Point&#34;,&#34;coordinates&#34;:[-56.210967,4.724317]}" id="NCID0EDCAI" xlink:type="simple">4°43.459'N, 56°12.658'W</named-content></named-content>, 30 m, 14.iii.2016, leg. A. Short, isolated river margin pools with rocky bottom, SR16-0314-01E (1 ex., <named-content xmlns:xlink="http://www.w3.org/1999/xlink" content-type="dwc:institutional_code" xlink:type="simple">SEMC</named-content>); Raleighvallen Nature Reserve Voltzberg Station, <named-content xmlns:xlink="http://www.w3.org/1999/xlink" content-type="dwc:verbatimCoordinates" xlink:type="simple"><named-content content-type="geo-json" specific-use="{&#34;type&#34;:&#34;Point&#34;,&#34;coordinates&#34;:[-56.185633,4.681833]}" id="NCID0EQCAI" xlink:type="simple">04°40.910'N, 56°11.138'W</named-content></named-content>, 78 m, 29.vii.2012, leg. A. Short and <tp:taxon-name><tp:taxon-name-part taxon-name-part-type="genus" reg="Chasmogenus">C.</tp:taxon-name-part></tp:taxon-name> McIntosh, detrital side pool, SR12-0729-02B (2 exs., <named-content xmlns:xlink="http://www.w3.org/1999/xlink" content-type="dwc:institutional_code" xlink:type="simple">SEMC</named-content>); same data as previous except: 29.vii.2012, leg. Short, Maier, McIntosh, and Kadosoe, stream margins, SR12-0729-02A (3 exs., <named-content xmlns:xlink="http://www.w3.org/1999/xlink" content-type="dwc:institutional_code" xlink:type="simple">SEMC</named-content>); Raleighvallen Nature Reserve, trail to Raleighvallen, <named-content xmlns:xlink="http://www.w3.org/1999/xlink" content-type="dwc:verbatimCoordinates" xlink:type="simple"><named-content content-type="geo-json" specific-use="{&#34;type&#34;:&#34;Point&#34;,&#34;coordinates&#34;:[-56.219317,4.708000]}" id="NCID0EIDAI" xlink:type="simple">04°42.480'N, 56°13.159'W</named-content></named-content>, 24 m, 27.vii.2012, leg. <tp:taxon-name><tp:taxon-name-part taxon-name-part-type="genus" reg="Chasmogenus">C.</tp:taxon-name-part></tp:taxon-name> McIntosh, detrital pools near creek in forest, SR12-0727-03D (5 exs., <named-content xmlns:xlink="http://www.w3.org/1999/xlink" content-type="dwc:institutional_code" xlink:type="simple">SEMC</named-content>); Raleighvallen Nature Reserve Voltzberg trail, <named-content xmlns:xlink="http://www.w3.org/1999/xlink" content-type="dwc:verbatimCoordinates" xlink:type="simple"><named-content content-type="geo-json" specific-use="{&#34;type&#34;:&#34;Point&#34;,&#34;coordinates&#34;:[-56.185633,4.681833]}" id="NCID0E2DAI" xlink:type="simple">04°40.910'N, 56°11.138'W</named-content></named-content>, 78 m, 30.vii.2012, leg. A. Short and <tp:taxon-name><tp:taxon-name-part taxon-name-part-type="genus" reg="Chasmogenus">C.</tp:taxon-name-part></tp:taxon-name> McIntosh, detrital pools along stream, SR12-0730-01B (6 exs., <named-content xmlns:xlink="http://www.w3.org/1999/xlink" content-type="dwc:institutional_code" xlink:type="simple">SEMC</named-content>, including DNA Voucher SLE1081); CSNR Tafelberg Summit near Augustus Creek Camp, <named-content xmlns:xlink="http://www.w3.org/1999/xlink" content-type="dwc:verbatimCoordinates" xlink:type="simple"><named-content content-type="geo-json" specific-use="{&#34;type&#34;:&#34;Point&#34;,&#34;coordinates&#34;:[-56.188333,3.926667]}" id="NCID0EOEAI" xlink:type="simple">3°55.600'N, 56°11.300'W</named-content></named-content>, 600 m, 16.viii.2013, leg. Short and Bloom, pond on trail into Arrowhead basin, SR13-0816-02A (1 ex., <named-content xmlns:xlink="http://www.w3.org/1999/xlink" content-type="dwc:institutional_code" xlink:type="simple">SEMC</named-content>); same data as previous except: 22.viii.2013, detrital creek, SR13-0822-01A (1 ex., <named-content xmlns:xlink="http://www.w3.org/1999/xlink" content-type="dwc:institutional_code" xlink:type="simple">SEMC</named-content>); Sipaliwini Savanna Nature Reserve, Four Brothers Mountain, <named-content xmlns:xlink="http://www.w3.org/1999/xlink" content-type="dwc:verbatimCoordinates" xlink:type="simple"><named-content content-type="geo-json" specific-use="{&#34;type&#34;:&#34;Point&#34;,&#34;coordinates&#34;:[-55.969139,2.005694]}" id="NCID0EAFAI" xlink:type="simple">2°00'20.5"N, 55°58'08.9"W</named-content></named-content>, 337 m, 31.iii.2017, leg. A. Short, detrital pools, SR17-0331-01D (1 ex., <named-content xmlns:xlink="http://www.w3.org/1999/xlink" content-type="dwc:institutional_code" xlink:type="simple">SEMC</named-content> DNA Voucher SLE1619); Kabalebo Nature Resort, Moi Moi Creek, leg. Short, detrital pool, SR19-0310-01G (2 exs., <named-content xmlns:xlink="http://www.w3.org/1999/xlink" content-type="dwc:institutional_code" xlink:type="simple">SEMC</named-content>, DNA vouchers SLE1804 and SLE1805).</p><fig id="F5" position="float" orientation="portrait"><object-id xmlns:xlink="http://www.w3.org/1999/xlink" content-type="doi" xlink:type="simple">10.3897/zookeys.934.49359.figure5</object-id><object-id xmlns:xlink="http://www.w3.org/1999/xlink" content-type="arpha" xlink:type="simple">E8E52176-5028-5F82-A8D6-6E1046753B1F</object-id><label>Figure 5.</label><caption><p>Habitus of <italic><tp:taxon-name><tp:taxon-name-part taxon-name-part-type="genus" reg="Chasmogenus">Chasmogenus</tp:taxon-name-part></tp:taxon-name></italic> spp. <bold>A–C</bold><italic><tp:taxon-name><tp:taxon-name-part taxon-name-part-type="genus" reg="Chasmogenus">C.</tp:taxon-name-part> <tp:taxon-name-part taxon-name-part-type="species" reg="acuminatus">acuminatus</tp:taxon-name-part></tp:taxon-name></italic>: <bold>A</bold> dorsal view <bold>B</bold> lateral view <bold>C</bold> ventral view. <bold>D–F</bold><italic><tp:taxon-name><tp:taxon-name-part taxon-name-part-type="genus" reg="Chasmogenus">C.</tp:taxon-name-part> <tp:taxon-name-part taxon-name-part-type="species" reg="pandus">pandus</tp:taxon-name-part></tp:taxon-name></italic>: <bold>D</bold> dorsal view <bold>E</bold> lateral view <bold>F</bold> ventral view. Scale bar: 2 mm.</p></caption><graphic xmlns:xlink="http://www.w3.org/1999/xlink" xlink:href="zookeys-934-025-g005.jpg" position="float" orientation="portrait" xlink:type="simple" id="oo_411760.jpg"><uri content-type="original_file" xlink:type="simple">https://binary.pensoft.net/fig/411760</uri></graphic></fig></tp:treatment-sec><tp:treatment-sec sec-type="Differential diagnosis" id="SECID0EJHAI"><title>Differential diagnosis.</title><p>Among species that have a broad clypeal emargination and the apex of the median lobe extending past the apex of the parameres, <italic><tp:taxon-name><tp:taxon-name-part taxon-name-part-type="genus" reg="Chasmogenus">C.</tp:taxon-name-part> <tp:taxon-name-part taxon-name-part-type="species" reg="acuminatus">acuminatus</tp:taxon-name-part></tp:taxon-name></italic> may be distinguished by the straight outer margin (Fig. <xref ref-type="fig" rid="F15">15H, I</xref>) of the parameres, (distinctly sinuated in the similar and regionally co-occurring <italic><tp:taxon-name><tp:taxon-name-part taxon-name-part-type="genus" reg="Chasmogenus">C.</tp:taxon-name-part> <tp:taxon-name-part taxon-name-part-type="species" reg="undulatus">undulatus</tp:taxon-name-part></tp:taxon-name></italic>, <italic><tp:taxon-name><tp:taxon-name-part taxon-name-part-type="genus" reg="Chasmogenus">C.</tp:taxon-name-part> <tp:taxon-name-part taxon-name-part-type="species" reg="ligulatus">ligulatus</tp:taxon-name-part></tp:taxon-name></italic>, and <italic><tp:taxon-name><tp:taxon-name-part taxon-name-part-type="genus" reg="Chasmogenus">C.</tp:taxon-name-part> <tp:taxon-name-part taxon-name-part-type="species" reg="pandus">pandus</tp:taxon-name-part></tp:taxon-name></italic>). Examination of the aedeagus is the only way to definitively identify this species. Unassociated females may not be determined with certainty.</p></tp:treatment-sec><tp:treatment-sec sec-type="description" id="SECID0E6IAI"><title>Description.</title><p><bold><italic>Size and color.</italic></bold> Total body length 3.4–3.9 mm. Body form elongate oval with slightly curved lateral margins. Dorsum of head brown to dark brown, clypeus distinctly paler brown (Fig. <xref ref-type="fig" rid="F9">9B</xref>). Pronotum and elytra uniformly dark orange-brown (Fig. <xref ref-type="fig" rid="F5">5A</xref>). Venter dark orange centrally, dark red-brown distally (Fig. <xref ref-type="fig" rid="F5">5C</xref>). <bold><italic>Head.</italic></bold> Ground punctation on head coarse. Clypeus with anteromedial emargination, which exposes a broadly rounded to angulate gap between the clypeus and labrum (Fig. <xref ref-type="fig" rid="F9">9B</xref>). Mentum strongly depressed in anterior half with a triangular to subtriangular anteromedial notch. Maxillary palps long, longer than width of head immediately posterior to eyes. <bold><italic>Thorax.</italic></bold> Ground punctation on pronotum moderately coarse (Fig. <xref ref-type="fig" rid="F5">5A</xref>). Prosternum tectiform. Mesoventrite with weak elevation forming a thin posteromedial longitudinal carina. Metafemora densely pubescent in basal nine-tenths (Fig. <xref ref-type="fig" rid="F5">5C</xref>). <bold><italic>Aedeagus.</italic></bold> Aedeagus (Fig. <xref ref-type="fig" rid="F15">15H, I</xref>) with median lobe subtriangular in shape, widest at base and gradually tapering along entire length; apex acute, distinctly extending beyond the apex of the parameres. Sclerite of the median lobe expanded, but very narrow and weakly developed, apex not reaching the apex of the parameres. Gonopore situated ca. one gonopore width below the apex of the median lobe. Parameres symmetrical, with outer margins very slightly inwardly curved a long length; width of each paramere gradually narrowed to a blunt (Fig. <xref ref-type="fig" rid="F15">15H</xref>) to slightly acute (Fig. <xref ref-type="fig" rid="F15">15I</xref>) apex. Basal piece short, ca. one-third the length of the parameres.</p></tp:treatment-sec><tp:treatment-sec sec-type="etymology" id="SECID0EXKAI"><title>Etymology.</title><p>The species name is derived from the Latin <italic><tp:taxon-name><tp:taxon-name-part taxon-name-part-type="genus" reg="Chasmogenus"/><tp:taxon-name-part taxon-name-part-type="species" reg="acuminatus">acuminatus</tp:taxon-name-part></tp:taxon-name></italic>, meaning “pointed”, after the condition of the aedeagus, in which the apex of the median lobe is extended and forms an acute point.</p></tp:treatment-sec><tp:treatment-sec sec-type="distribution" id="SECID0EHLAI"><title>Distribution.</title><p>Known from a broad range in the eastern Guiana Shield region of South America, from Guyana east to the state of Amapá, Brazil and south to the Amazon River (Fig. <xref ref-type="fig" rid="F18">18</xref>).</p></tp:treatment-sec><tp:treatment-sec sec-type="biology" id="SECID0ERLAI"><title>Biology.</title><p>This species is relatively widespread and one of the most commonly encountered <italic><tp:taxon-name><tp:taxon-name-part taxon-name-part-type="genus" reg="Chasmogenus">Chasmogenus</tp:taxon-name-part></tp:taxon-name></italic> in the eastern Guiana Shield. It is found in forested habitats, typically associated with detrital pools, the margins of streams and creeks, and forested swamps (Figs <xref ref-type="fig" rid="F21">21E</xref>, <xref ref-type="fig" rid="F22">22C, D</xref>). Some specimens have been collected in flight intercept traps (FITs).</p></tp:treatment-sec><tp:treatment-sec sec-type="remarks" id="SECID0EGMAI"><title>Remarks.</title><p>There is a high level of genetic diversity in the species (Fig. <xref ref-type="fig" rid="F1">1</xref>), with observed <abbrev xmlns:xlink="http://www.w3.org/1999/xlink" xlink:title="cytochrome c oxidase I" id="ABBRID0EQMAI" xlink:type="simple">COI</abbrev> divergence as high as 6% between some individuals. However, we did not identify any substantial corresponding morphological variation and believe it is best to consider this intraspecific genetic variation for the time being.</p></tp:treatment-sec><tp:treatment-sec><!--Section generated to contain objects referenced in tp:taxon-treatment.--><fig id="F9" position="float" orientation="portrait"><object-id xmlns:xlink="http://www.w3.org/1999/xlink" content-type="doi" xlink:type="simple">10.3897/zookeys.934.49359.figure9</object-id><object-id xmlns:xlink="http://www.w3.org/1999/xlink" content-type="arpha" xlink:type="simple">AC0CB1D9-D01F-5E94-8289-DF066EC00BA2</object-id><label>Figure 9.</label><caption><p>Dorsal view of heads of <italic><tp:taxon-name><tp:taxon-name-part taxon-name-part-type="genus" reg="Chasmogenus">Chasmogenus</tp:taxon-name-part></tp:taxon-name></italic> spp. <bold>A</bold><italic><tp:taxon-name><tp:taxon-name-part taxon-name-part-type="genus" reg="Chasmogenus">C.</tp:taxon-name-part> <tp:taxon-name-part taxon-name-part-type="species" reg="amplius">amplius</tp:taxon-name-part></tp:taxon-name></italic><bold>B</bold><italic><tp:taxon-name><tp:taxon-name-part taxon-name-part-type="genus" reg="Chasmogenus">C.</tp:taxon-name-part> <tp:taxon-name-part taxon-name-part-type="species" reg="acuminatus">acuminatus</tp:taxon-name-part></tp:taxon-name></italic><bold>C</bold><italic><tp:taxon-name><tp:taxon-name-part taxon-name-part-type="genus" reg="Chasmogenus">C.</tp:taxon-name-part> <tp:taxon-name-part taxon-name-part-type="species" reg="berbicensis">berbicensis</tp:taxon-name-part></tp:taxon-name></italic><bold>D</bold><italic><tp:taxon-name><tp:taxon-name-part taxon-name-part-type="genus" reg="Chasmogenus">C.</tp:taxon-name-part> <tp:taxon-name-part taxon-name-part-type="species" reg="clavijoi">clavijoi</tp:taxon-name-part></tp:taxon-name></italic><bold>E</bold><italic><tp:taxon-name><tp:taxon-name-part taxon-name-part-type="genus" reg="Chasmogenus">C.</tp:taxon-name-part> <tp:taxon-name-part taxon-name-part-type="species" reg="undulatus">undulatus</tp:taxon-name-part></tp:taxon-name></italic><bold>F</bold><italic><tp:taxon-name><tp:taxon-name-part taxon-name-part-type="genus" reg="Chasmogenus">C.</tp:taxon-name-part> <tp:taxon-name-part taxon-name-part-type="species" reg="gato">gato</tp:taxon-name-part></tp:taxon-name></italic>.</p></caption><graphic xmlns:xlink="http://www.w3.org/1999/xlink" xlink:href="zookeys-934-025-g009.jpg" position="float" orientation="portrait" xlink:type="simple" id="oo_411764.jpg"><uri content-type="original_file" xlink:type="simple">https://binary.pensoft.net/fig/411764</uri></graphic></fig><fig id="F15" position="float" orientation="portrait"><object-id xmlns:xlink="http://www.w3.org/1999/xlink" content-type="doi" xlink:type="simple">10.3897/zookeys.934.49359.figure15</object-id><object-id xmlns:xlink="http://www.w3.org/1999/xlink" content-type="arpha" xlink:type="simple">DEC4EAB8-D457-5756-B737-C921943747D2</object-id><label>Figure 15.</label><caption><p>Aedeagi of <italic><tp:taxon-name><tp:taxon-name-part taxon-name-part-type="genus" reg="Chasmogenus">Chasmogenus</tp:taxon-name-part></tp:taxon-name></italic> spp. <bold>A–D</bold><italic><tp:taxon-name><tp:taxon-name-part taxon-name-part-type="genus" reg="Chasmogenus">C.</tp:taxon-name-part> <tp:taxon-name-part taxon-name-part-type="species" reg="pandus">pandus</tp:taxon-name-part></tp:taxon-name></italic><bold>A</bold> dorsal view (Suriname) <bold>B</bold> side view (Suriname) <bold>C</bold> specimen from French Guiana <bold>D</bold> specimen from Brazil <bold>E</bold><italic><tp:taxon-name><tp:taxon-name-part taxon-name-part-type="genus" reg="Chasmogenus">C.</tp:taxon-name-part> <tp:taxon-name-part taxon-name-part-type="species" reg="ligulatus">ligulatus</tp:taxon-name-part></tp:taxon-name></italic><bold>F</bold><italic><tp:taxon-name><tp:taxon-name-part taxon-name-part-type="genus" reg="Chasmogenus">C.</tp:taxon-name-part> <tp:taxon-name-part taxon-name-part-type="species" reg="sinnamarensis">sinnamarensis</tp:taxon-name-part></tp:taxon-name></italic><bold>G</bold><italic><tp:taxon-name><tp:taxon-name-part taxon-name-part-type="genus" reg="Chasmogenus">C.</tp:taxon-name-part> <tp:taxon-name-part taxon-name-part-type="species" reg="undulatus">undulatus</tp:taxon-name-part></tp:taxon-name></italic><bold>H, I</bold><italic><tp:taxon-name><tp:taxon-name-part taxon-name-part-type="genus" reg="Chasmogenus">C.</tp:taxon-name-part> <tp:taxon-name-part taxon-name-part-type="species" reg="acuminatus">acuminatus</tp:taxon-name-part></tp:taxon-name></italic><bold>H</bold> specimen from Suriname <bold>I</bold> specimen from Guyana. Scale bars: 0.25 mm.</p></caption><graphic xmlns:xlink="http://www.w3.org/1999/xlink" xlink:href="zookeys-934-025-g015.jpg" position="float" orientation="portrait" xlink:type="simple" id="oo_411770.jpg"><uri content-type="original_file" xlink:type="simple">https://binary.pensoft.net/fig/411770</uri></graphic></fig><fig id="F18" position="float" orientation="portrait"><object-id xmlns:xlink="http://www.w3.org/1999/xlink" content-type="doi" xlink:type="simple">10.3897/zookeys.934.49359.figure18</object-id><object-id xmlns:xlink="http://www.w3.org/1999/xlink" content-type="arpha" xlink:type="simple">6267DF26-9D9D-5108-8E0D-A138C2C46883</object-id><label>Figure 18.</label><caption><p>Distribution of <italic><tp:taxon-name><tp:taxon-name-part taxon-name-part-type="genus" reg="Chasmogenus">Chasmogenus</tp:taxon-name-part></tp:taxon-name></italic> spp. Localities marked with stars/triangles indicate populations that were sampled for DNA in Fig. <xref ref-type="fig" rid="F1">1</xref>.</p></caption><graphic xmlns:xlink="http://www.w3.org/1999/xlink" xlink:href="zookeys-934-025-g018.jpg" position="float" orientation="portrait" xlink:type="simple" id="oo_411773.jpg"><uri content-type="original_file" xlink:type="simple">https://binary.pensoft.net/fig/411773</uri></graphic></fig><fig id="F1" position="float" orientation="portrait"><object-id xmlns:xlink="http://www.w3.org/1999/xlink" content-type="doi" xlink:type="simple">10.3897/zookeys.934.49359.figure1</object-id><object-id xmlns:xlink="http://www.w3.org/1999/xlink" content-type="arpha" xlink:type="simple">C89D6D1E-43FA-5066-8729-50F4E94F21DE</object-id><label>Figure 1.</label><caption><p>Maximum likelihood phylogeny of <italic><tp:taxon-name><tp:taxon-name-part taxon-name-part-type="genus" reg="Chasmogenus">Chasmogenus</tp:taxon-name-part></tp:taxon-name></italic> spp. based on <abbrev xmlns:xlink="http://www.w3.org/1999/xlink" xlink:title="cytochrome c oxidase I" id="ABBRID0ERZAG" xlink:type="simple">COI</abbrev> sequences. Ultra Fast Bootstrap (UFBS) values are indicated at nodes.</p></caption><graphic xmlns:xlink="http://www.w3.org/1999/xlink" xlink:href="zookeys-934-025-g001.jpg" position="float" orientation="portrait" xlink:type="simple" id="oo_411756.jpg"><uri content-type="original_file" xlink:type="simple">https://binary.pensoft.net/fig/411756</uri></graphic></fig><fig id="F21" position="float" orientation="portrait"><object-id xmlns:xlink="http://www.w3.org/1999/xlink" content-type="doi" xlink:type="simple">10.3897/zookeys.934.49359.figure21</object-id><object-id xmlns:xlink="http://www.w3.org/1999/xlink" content-type="arpha" xlink:type="simple">B9F63FC8-706F-5244-B3E6-65D858B4A283</object-id><label>Figure 21.</label><caption><p>Habitat of <italic><tp:taxon-name><tp:taxon-name-part taxon-name-part-type="genus" reg="Chasmogenus">Chasmogenus</tp:taxon-name-part></tp:taxon-name></italic> spp in Suriname. <bold>A</bold> Type locality and habitat for <italic><tp:taxon-name><tp:taxon-name-part taxon-name-part-type="genus" reg="Chasmogenus">C.</tp:taxon-name-part> <tp:taxon-name-part taxon-name-part-type="species" reg="brownsbergensis">brownsbergensis</tp:taxon-name-part></tp:taxon-name></italic>, Brownsberg Nature Park (collecting event SR12-0804-03A) <bold>B</bold> type locality and habitat for <italic><tp:taxon-name><tp:taxon-name-part taxon-name-part-type="genus" reg="Chasmogenus">C.</tp:taxon-name-part> <tp:taxon-name-part taxon-name-part-type="species" reg="ligulatus">ligulatus</tp:taxon-name-part></tp:taxon-name></italic>, near Mt. Kasikasima (collecting event SR12-0320-02A) <bold>C</bold> type locality and habitat for <italic><tp:taxon-name><tp:taxon-name-part taxon-name-part-type="genus" reg="Chasmogenus">C.</tp:taxon-name-part> <tp:taxon-name-part taxon-name-part-type="species" reg="tafelbergensis">tafelbergensis</tp:taxon-name-part></tp:taxon-name></italic>, summit of Tafelberg tepui (collecting event SR13-0817-01A) <bold>D</bold> type locality and habitat for <italic><tp:taxon-name><tp:taxon-name-part taxon-name-part-type="genus" reg="Chasmogenus">C.</tp:taxon-name-part> <tp:taxon-name-part taxon-name-part-type="species" reg="schmits">schmits</tp:taxon-name-part></tp:taxon-name></italic>, S of Kwamala along the Kutari River (collecting event SR10-0316-01B) <bold>E</bold> habitat for <italic><tp:taxon-name><tp:taxon-name-part taxon-name-part-type="genus" reg="Chasmogenus">C.</tp:taxon-name-part> <tp:taxon-name-part taxon-name-part-type="species" reg="acuminatus">acuminatus</tp:taxon-name-part></tp:taxon-name></italic>, Central Suriname Nature Reserve, Raleighvallen (collecting event SR16-0316-01B) <bold>F</bold> habitat for <italic><tp:taxon-name><tp:taxon-name-part taxon-name-part-type="genus" reg="Chasmogenus">C.</tp:taxon-name-part> <tp:taxon-name-part taxon-name-part-type="species" reg="guianensis">guianensis</tp:taxon-name-part></tp:taxon-name></italic>, upper Palumeu River, (collecting event SR12-0311-01A).</p></caption><graphic xmlns:xlink="http://www.w3.org/1999/xlink" xlink:href="zookeys-934-025-g021.jpg" position="float" orientation="portrait" xlink:type="simple" id="oo_411776.jpg"><uri content-type="original_file" xlink:type="simple">https://binary.pensoft.net/fig/411776</uri></graphic></fig><fig id="F22" position="float" orientation="portrait"><object-id xmlns:xlink="http://www.w3.org/1999/xlink" content-type="doi" xlink:type="simple">10.3897/zookeys.934.49359.figure22</object-id><object-id xmlns:xlink="http://www.w3.org/1999/xlink" content-type="arpha" xlink:type="simple">F2D918F4-20C3-5676-97FC-0F8C2F78830D</object-id><label>Figure 22.</label><caption><p>Habitat of <italic><tp:taxon-name><tp:taxon-name-part taxon-name-part-type="genus" reg="Chasmogenus">Chasmogenus</tp:taxon-name-part></tp:taxon-name></italic> spp in Guyana. <bold>A</bold> Type locality and habitat for <italic><tp:taxon-name><tp:taxon-name-part taxon-name-part-type="genus" reg="Chasmogenus">C.</tp:taxon-name-part> <tp:taxon-name-part taxon-name-part-type="species" reg="berbicensis">berbicensis</tp:taxon-name-part></tp:taxon-name></italic>, Guyana, margin/detrital sandbar of the upper Berbice River (collecting event GY14-0922-02A) <bold>B</bold> type locality and habitat for <italic><tp:taxon-name><tp:taxon-name-part taxon-name-part-type="genus" reg="Chasmogenus">C.</tp:taxon-name-part> <tp:taxon-name-part taxon-name-part-type="species" reg="undulatus">undulatus</tp:taxon-name-part></tp:taxon-name></italic> Guyana, near Ayanganna airstrip (collecting event GY14-0317-01A) <bold>C</bold> habitat for <italic><tp:taxon-name><tp:taxon-name-part taxon-name-part-type="genus" reg="Chasmogenus">C.</tp:taxon-name-part> <tp:taxon-name-part taxon-name-part-type="species" reg="acuminatus">acuminatus</tp:taxon-name-part></tp:taxon-name></italic> and <italic><tp:taxon-name><tp:taxon-name-part taxon-name-part-type="genus" reg="Chasmogenus">C.</tp:taxon-name-part> <tp:taxon-name-part taxon-name-part-type="species" reg="guianensis">guianensis</tp:taxon-name-part></tp:taxon-name></italic>, Guyana, small tributary of the upper Berbice River (collecting event GY14-0924-01A) <bold>D</bold> habitat for <italic><tp:taxon-name><tp:taxon-name-part taxon-name-part-type="genus" reg="Chasmogenus">C.</tp:taxon-name-part> <tp:taxon-name-part taxon-name-part-type="species" reg="acuminatus">acuminatus</tp:taxon-name-part></tp:taxon-name></italic> (collecting event GY13-1103-02A).</p></caption><graphic xmlns:xlink="http://www.w3.org/1999/xlink" xlink:href="zookeys-934-025-g022.jpg" position="float" orientation="portrait" xlink:type="simple" id="oo_411777.jpg"><uri content-type="original_file" xlink:type="simple">https://binary.pensoft.net/fig/411777</uri></graphic></fig></tp:treatment-sec></tp:taxon-treatment>
