# Supplementary material for: Review of the genus Chasmogenus Sharp, 1882 of northeastern South America with an emphasis on Venezuela, Suriname, and Guyana (Coleoptera, Hydrophilidae, Acidocerinae)
Source: Zookeys. 2020 May 19;934:25–79. doi: 10.3897/zookeys.934.49359 (PMC7250940; doi:10.3897/zookeys.934.49359)
Supplement: XML Treatment for Chasmogenus amplius [file zookeys.934.49359-treatment3.xml]

<!DOCTYPE tp:taxon-treatment
  PUBLIC "-//TaxonX//DTD Taxonomic Treatment Publishing DTD v0 20100105//EN" "tax-treatment-NSO.dtd">
<tp:taxon-treatment xmlns:tp="http://www.plazi.org/taxpub"><tp:treatment-meta><kwd-group><label>Taxon classification</label><kwd><named-content xmlns:xlink="http://www.w3.org/1999/xlink" content-type="kingdom">Animalia</named-content></kwd><kwd><named-content xmlns:xlink="http://www.w3.org/1999/xlink" content-type="order">Coleoptera</named-content></kwd><kwd><named-content xmlns:xlink="http://www.w3.org/1999/xlink" content-type="family">Hydrophilidae</named-content></kwd></kwd-group><mixed-citation publication-type="journal"><person-group><name><surname>Smith</surname><given-names>Rachel R.</given-names></name><name><surname>Short</surname><given-names>Andrew Edward Z.</given-names></name></person-group><article-title>Review of the genus <italic><tp:taxon-name><tp:taxon-name-part taxon-name-part-type="genus" reg="Chasmogenus">Chasmogenus</tp:taxon-name-part></tp:taxon-name></italic> Sharp, 1882 of northeastern South America with an emphasis on Venezuela, Suriname, and Guyana (<tp:taxon-name><tp:taxon-name-part taxon-name-part-type="order">Coleoptera</tp:taxon-name-part></tp:taxon-name>, <tp:taxon-name><tp:taxon-name-part taxon-name-part-type="family">Hydrophilidae</tp:taxon-name-part></tp:taxon-name>, <tp:taxon-name><tp:taxon-name-part taxon-name-part-type="subfamily">Acidocerinae</tp:taxon-name-part></tp:taxon-name>)</article-title><source>Zookeys</source><day>19</day><month>5</month><year>2020</year><volume>934</volume><fpage>25</fpage><lpage>79</lpage><pub-id pub-id-type="doi">10.3897/zookeys.934.49359</pub-id></mixed-citation></tp:treatment-meta><tp:nomenclature><tp:taxon-name><object-id xmlns:xlink="http://www.w3.org/1999/xlink" content-type="arpha" xlink:type="simple">395EBE42-87AA-5225-910E-16867602E65A</object-id>
              <tp:taxon-name-part taxon-name-part-type="genus" reg="Chasmogenus">Chasmogenus</tp:taxon-name-part>
              <tp:taxon-name-part taxon-name-part-type="species" reg="amplius">amplius</tp:taxon-name-part>
              <object-id xmlns:xlink="http://www.w3.org/1999/xlink" content-type="zoobank" xlink:type="simple">http://zoobank.org/C5534EEE-91ED-4EE6-94AA-4BC0C181826E</object-id>
            </tp:taxon-name><tp:taxon-status xmlns:xlink="http://www.w3.org/1999/xlink" xlink:type="simple">sp. nov.</tp:taxon-status><xref ref-type="fig" rid="F2">Figures 2A–C</xref><xref ref-type="fig" rid="F9">, 9A</xref><xref ref-type="fig" rid="F14">, 14A</xref><xref ref-type="fig" rid="F17">, 17</xref><xref ref-type="fig" rid="F20">, 20A</xref></tp:nomenclature><tp:treatment-sec sec-type="type material" id="SECID0EQOAI"><title>Type material.</title><p><bold>Holotype (male)</bold>: “Venezuela: Amazonas State/ <named-content xmlns:xlink="http://www.w3.org/1999/xlink" content-type="dwc:verbatimCoordinates" xlink:type="simple"><named-content content-type="geo-json" specific-use="{&#34;type&#34;:&#34;Point&#34;,&#34;coordinates&#34;:[-67.739017,4.980633]}" id="NCID0E2OAI" xlink:type="simple">4°58.838'N, 67°44.341'W</named-content></named-content>; 95m/ Communidad Caño Gato, on Rio/ Sipapo; 16.i.2009; leg. Short/ Miller, Camacho, Joly, &amp; García/ VZ09-0116-01X: along stream”, “[barcode]/ SM0843452/ KUNHM-ENT”, “HOLOTYPE/ CHASMOGENUS/ <tp:taxon-name><tp:taxon-name-part taxon-name-part-type="genus" reg="Chasmogenus"/><tp:taxon-name-part taxon-name-part-type="species" reg="amplius">amplius</tp:taxon-name-part></tp:taxon-name> sp. n./ des. Smith &amp; Short” (<named-content xmlns:xlink="http://www.w3.org/1999/xlink" content-type="dwc:institutional_code" xlink:type="simple">MIZA</named-content>). <bold>Paratypes (57): Venezuela: Amazonas</bold>: Same data as holotype (53 exs., <named-content xmlns:xlink="http://www.w3.org/1999/xlink" content-type="dwc:institutional_code" xlink:type="simple">MIZA</named-content>, <named-content xmlns:xlink="http://www.w3.org/1999/xlink" content-type="dwc:institutional_code" xlink:type="simple">SEMC</named-content>, including DNA voucher SLE1201); stream along Rio Sipapo, <named-content xmlns:xlink="http://www.w3.org/1999/xlink" content-type="dwc:verbatimCoordinates" xlink:type="simple"><named-content content-type="geo-json" specific-use="{&#34;type&#34;:&#34;Point&#34;,&#34;coordinates&#34;:[-67.744083,4.930817]}" id="NCID0E4PAI" xlink:type="simple">4°55.849'N, 67°44.645'W</named-content></named-content>, 87 m, 16.i.2009, leg. Short, García, Camacho, Miller and Joly, stream habitats, VZ09-0116-02X (2 exs., <named-content xmlns:xlink="http://www.w3.org/1999/xlink" content-type="dwc:institutional_code" xlink:type="simple">SEMC</named-content>); Communidad Caño Gato, <named-content xmlns:xlink="http://www.w3.org/1999/xlink" content-type="dwc:verbatimCoordinates" xlink:type="simple"><named-content content-type="geo-json" specific-use="{&#34;type&#34;:&#34;Point&#34;,&#34;coordinates&#34;:[-67.739083,4.980750]}" id="NCID0EKQAI" xlink:type="simple">4°58.845'N, 67°44.345'W</named-content></named-content>, 100 m, 7.i.2006, leg. A.E.Z. Short, stream margin/detritus, AS-06-016 (2 exs., <named-content xmlns:xlink="http://www.w3.org/1999/xlink" content-type="dwc:institutional_code" xlink:type="simple">SEMC</named-content>).</p></tp:treatment-sec><tp:treatment-sec sec-type="Differential diagnosis" id="SECID0EUQAI"><title>Differential diagnosis.</title><p>The large size (ca. 5.0 mm) and broad body form (Fig. <xref ref-type="fig" rid="F2">2A–C</xref>) of this species serve to differentiate <italic><tp:taxon-name><tp:taxon-name-part taxon-name-part-type="genus" reg="Chasmogenus">C.</tp:taxon-name-part> <tp:taxon-name-part taxon-name-part-type="species" reg="amplius">amplius</tp:taxon-name-part></tp:taxon-name></italic> from most other congeners, and no other sympatric species may be confused with it. It is approximately the same size as and is morphologically similar to <italic><tp:taxon-name><tp:taxon-name-part taxon-name-part-type="genus" reg="Chasmogenus">C.</tp:taxon-name-part> <tp:taxon-name-part taxon-name-part-type="species" reg="berbicensis">berbicensis</tp:taxon-name-part></tp:taxon-name></italic> from eastern Guyana, but may be distinguished by its paler dorsal coloration.</p></tp:treatment-sec><tp:treatment-sec sec-type="description" id="SECID0EURAI"><title>Description.</title><p><bold><italic>Size and color.</italic></bold> Total body length 4.5–5.0 mm. Body form elongate oval with broad, slightly curved lateral margins. Dorsum of head bicolored, frons dark brown, clypeus and labrum distinctly paler (Fig. <xref ref-type="fig" rid="F9">9A</xref>). Pronotum and elytra dark orange-brown to dark brown (Fig. <xref ref-type="fig" rid="F2">2A</xref>). Venter dark red-brown centrally, dark brown marginally (Fig. <xref ref-type="fig" rid="F2">2C</xref>). Abdominal ventrites orange-brown. <bold><italic>Head.</italic></bold> Ground punctation on head fine. Clypeus with anteromedial emargination, which exposes a rounded to angulate gap between clypeus and labrum (Fig. <xref ref-type="fig" rid="F9">9A</xref>). Mentum strongly depressed on anterior half with subtriangular anteromedial notch. Maxillary palps long, longer than width of head immediately posterior to eyes. <bold><italic>Thorax.</italic></bold> Ground punctation on pronotum fine. Prosternum weakly tectiform. Mesoventrite with weak elevation forming a posteromedial longitudinal carina. Metafemora densely pubescent in basal nine-tenths (Fig. <xref ref-type="fig" rid="F2">2C</xref>). <bold><italic>Aedeagus.</italic></bold> Aedeagus (Fig. <xref ref-type="fig" rid="F14">14A</xref>) with median lobe widest at base and very slightly tapering until the apical quarter, then narrowing abruptly to form an acute triangular apex which is even with or slightly extends beyond the apex of the parameres. Sclerite of the median lobe not expanded. Gonopore situated less than half of one gonopore width below the apex of the median lobe. Parameres symmetrical, with outer margins straight, with apex slightly inwardly curved and bluntly rounded. Basal piece long, ca. three-quarters the length of the parameres.</p></tp:treatment-sec><tp:treatment-sec sec-type="variation" id="SECID0EATAI"><title>Variation.</title><p>There is a fair amount of variation in dorsal coloration; most specimens examined are medium-orange brown, whereas some are slightly paler.</p></tp:treatment-sec><tp:treatment-sec sec-type="etymology" id="SECID0EFTAI"><title>Etymology.</title><p>The species name is derived from the Latin <italic><tp:taxon-name><tp:taxon-name-part taxon-name-part-type="genus" reg="Chasmogenus"/><tp:taxon-name-part taxon-name-part-type="species" reg="amplius">amplius</tp:taxon-name-part></tp:taxon-name></italic>, meaning “larger”, after the large body size of this species, the largest known species of the genus in northern South America.</p></tp:treatment-sec><tp:treatment-sec sec-type="distribution" id="SECID0EVTAI"><title>Distribution.</title><p>Known from a few closely situated localities along the Orinoco River in southern Venezuela (Amazonas) (Fig. <xref ref-type="fig" rid="F17">17</xref>).</p></tp:treatment-sec><tp:treatment-sec sec-type="biology" id="SECID0E6TAI"><title>Biology.</title><p>This species has been collected in series along the margins of a small sandy stream that flowed into the Rio Sipapo (Fig. <xref ref-type="fig" rid="F20">20A</xref>). Specimens were found by agitating marginal areas where leaf detritus and sand had accumulated.</p></tp:treatment-sec><tp:treatment-sec><!--Section generated to contain objects referenced in tp:taxon-treatment.--><fig id="F2" position="float" orientation="portrait"><object-id xmlns:xlink="http://www.w3.org/1999/xlink" content-type="doi" xlink:type="simple">10.3897/zookeys.934.49359.figure2</object-id><object-id xmlns:xlink="http://www.w3.org/1999/xlink" content-type="arpha" xlink:type="simple">AE35E478-3F96-5D0B-94EA-5776BE4DE643</object-id><label>Figure 2.</label><caption><p>Habitus of <italic><tp:taxon-name><tp:taxon-name-part taxon-name-part-type="genus" reg="Chasmogenus">Chasmogenus</tp:taxon-name-part> <tp:taxon-name-part taxon-name-part-type="species" reg="amplius">amplius</tp:taxon-name-part></tp:taxon-name></italic>: <bold>A</bold> dorsal view <bold>B</bold> lateral view <bold>C</bold> ventral view. Scale bar: 2 mm.</p></caption><graphic xmlns:xlink="http://www.w3.org/1999/xlink" xlink:href="zookeys-934-025-g002.jpg" position="float" orientation="portrait" xlink:type="simple" id="oo_411757.jpg"><uri content-type="original_file" xlink:type="simple">https://binary.pensoft.net/fig/411757</uri></graphic></fig><fig id="F9" position="float" orientation="portrait"><object-id xmlns:xlink="http://www.w3.org/1999/xlink" content-type="doi" xlink:type="simple">10.3897/zookeys.934.49359.figure9</object-id><object-id xmlns:xlink="http://www.w3.org/1999/xlink" content-type="arpha" xlink:type="simple">AC0CB1D9-D01F-5E94-8289-DF066EC00BA2</object-id><label>Figure 9.</label><caption><p>Dorsal view of heads of <italic><tp:taxon-name><tp:taxon-name-part taxon-name-part-type="genus" reg="Chasmogenus">Chasmogenus</tp:taxon-name-part></tp:taxon-name></italic> spp. <bold>A</bold><italic><tp:taxon-name><tp:taxon-name-part taxon-name-part-type="genus" reg="Chasmogenus">C.</tp:taxon-name-part> <tp:taxon-name-part taxon-name-part-type="species" reg="amplius">amplius</tp:taxon-name-part></tp:taxon-name></italic><bold>B</bold><italic><tp:taxon-name><tp:taxon-name-part taxon-name-part-type="genus" reg="Chasmogenus">C.</tp:taxon-name-part> <tp:taxon-name-part taxon-name-part-type="species" reg="acuminatus">acuminatus</tp:taxon-name-part></tp:taxon-name></italic><bold>C</bold><italic><tp:taxon-name><tp:taxon-name-part taxon-name-part-type="genus" reg="Chasmogenus">C.</tp:taxon-name-part> <tp:taxon-name-part taxon-name-part-type="species" reg="berbicensis">berbicensis</tp:taxon-name-part></tp:taxon-name></italic><bold>D</bold><italic><tp:taxon-name><tp:taxon-name-part taxon-name-part-type="genus" reg="Chasmogenus">C.</tp:taxon-name-part> <tp:taxon-name-part taxon-name-part-type="species" reg="clavijoi">clavijoi</tp:taxon-name-part></tp:taxon-name></italic><bold>E</bold><italic><tp:taxon-name><tp:taxon-name-part taxon-name-part-type="genus" reg="Chasmogenus">C.</tp:taxon-name-part> <tp:taxon-name-part taxon-name-part-type="species" reg="undulatus">undulatus</tp:taxon-name-part></tp:taxon-name></italic><bold>F</bold><italic><tp:taxon-name><tp:taxon-name-part taxon-name-part-type="genus" reg="Chasmogenus">C.</tp:taxon-name-part> <tp:taxon-name-part taxon-name-part-type="species" reg="gato">gato</tp:taxon-name-part></tp:taxon-name></italic>.</p></caption><graphic xmlns:xlink="http://www.w3.org/1999/xlink" xlink:href="zookeys-934-025-g009.jpg" position="float" orientation="portrait" xlink:type="simple" id="oo_411764.jpg"><uri content-type="original_file" xlink:type="simple">https://binary.pensoft.net/fig/411764</uri></graphic></fig><fig id="F14" position="float" orientation="portrait"><object-id xmlns:xlink="http://www.w3.org/1999/xlink" content-type="doi" xlink:type="simple">10.3897/zookeys.934.49359.figure14</object-id><object-id xmlns:xlink="http://www.w3.org/1999/xlink" content-type="arpha" xlink:type="simple">A22CFA6D-CC03-5534-BB5E-F52714B400B0</object-id><label>Figure 14.</label><caption><p>Aedeagi of (dorsal view) of <italic><tp:taxon-name><tp:taxon-name-part taxon-name-part-type="genus" reg="Chasmogenus">Chasmogenus</tp:taxon-name-part></tp:taxon-name></italic> spp. <bold>A</bold><italic><tp:taxon-name><tp:taxon-name-part taxon-name-part-type="genus" reg="Chasmogenus">C.</tp:taxon-name-part> <tp:taxon-name-part taxon-name-part-type="species" reg="amplius">amplius</tp:taxon-name-part></tp:taxon-name></italic><bold>B</bold><italic><tp:taxon-name><tp:taxon-name-part taxon-name-part-type="genus" reg="Chasmogenus">C.</tp:taxon-name-part> <tp:taxon-name-part taxon-name-part-type="species" reg="clavijoi">clavijoi</tp:taxon-name-part></tp:taxon-name></italic><bold>C</bold><italic><tp:taxon-name><tp:taxon-name-part taxon-name-part-type="genus" reg="Chasmogenus">C.</tp:taxon-name-part> <tp:taxon-name-part taxon-name-part-type="species" reg="gato">gato</tp:taxon-name-part></tp:taxon-name></italic><bold>D</bold><italic><tp:taxon-name><tp:taxon-name-part taxon-name-part-type="genus" reg="Chasmogenus">C.</tp:taxon-name-part> <tp:taxon-name-part taxon-name-part-type="species" reg="berbicensis">berbicensis</tp:taxon-name-part></tp:taxon-name></italic><bold>E</bold><italic><tp:taxon-name><tp:taxon-name-part taxon-name-part-type="genus" reg="Chasmogenus">C.</tp:taxon-name-part> <tp:taxon-name-part taxon-name-part-type="species" reg="brownsbergensis">brownsbergensis</tp:taxon-name-part></tp:taxon-name></italic><bold>F</bold><italic><tp:taxon-name><tp:taxon-name-part taxon-name-part-type="genus" reg="Chasmogenus">C.</tp:taxon-name-part> <tp:taxon-name-part taxon-name-part-type="species" reg="schmits">schmits</tp:taxon-name-part></tp:taxon-name></italic><bold>G, H</bold><italic><tp:taxon-name><tp:taxon-name-part taxon-name-part-type="genus" reg="Chasmogenus">C.</tp:taxon-name-part> <tp:taxon-name-part taxon-name-part-type="species" reg="guianensis">guianensis</tp:taxon-name-part></tp:taxon-name></italic><bold>G</bold> specimen from Suriname <bold>H</bold> specimen from Guyana. Scale bar: 0.25 mm.</p></caption><graphic xmlns:xlink="http://www.w3.org/1999/xlink" xlink:href="zookeys-934-025-g014.jpg" position="float" orientation="portrait" xlink:type="simple" id="oo_411769.jpg"><uri content-type="original_file" xlink:type="simple">https://binary.pensoft.net/fig/411769</uri></graphic></fig><fig id="F17" position="float" orientation="portrait"><object-id xmlns:xlink="http://www.w3.org/1999/xlink" content-type="doi" xlink:type="simple">10.3897/zookeys.934.49359.figure17</object-id><object-id xmlns:xlink="http://www.w3.org/1999/xlink" content-type="arpha" xlink:type="simple">DC3C1004-D485-57B4-AF53-777636B24026</object-id><label>Figure 17.</label><caption><p>Distribution of <italic><tp:taxon-name><tp:taxon-name-part taxon-name-part-type="genus" reg="Chasmogenus">Chasmogenus</tp:taxon-name-part></tp:taxon-name></italic> spp.</p></caption><graphic xmlns:xlink="http://www.w3.org/1999/xlink" xlink:href="zookeys-934-025-g017.jpg" position="float" orientation="portrait" xlink:type="simple" id="oo_411772.jpg"><uri content-type="original_file" xlink:type="simple">https://binary.pensoft.net/fig/411772</uri></graphic></fig><fig id="F20" position="float" orientation="portrait"><object-id xmlns:xlink="http://www.w3.org/1999/xlink" content-type="doi" xlink:type="simple">10.3897/zookeys.934.49359.figure20</object-id><object-id xmlns:xlink="http://www.w3.org/1999/xlink" content-type="arpha" xlink:type="simple">5DAF7D61-C9A3-5F5C-BD36-D75F1A631DD9</object-id><label>Figure 20.</label><caption><p>Habitat of <italic><tp:taxon-name><tp:taxon-name-part taxon-name-part-type="genus" reg="Chasmogenus">Chasmogenus</tp:taxon-name-part></tp:taxon-name></italic> spp. <bold>A</bold> Type locality and habitat for <italic><tp:taxon-name><tp:taxon-name-part taxon-name-part-type="genus" reg="Chasmogenus">C.</tp:taxon-name-part> <tp:taxon-name-part taxon-name-part-type="species" reg="amplius">amplius</tp:taxon-name-part></tp:taxon-name></italic> and <italic><tp:taxon-name><tp:taxon-name-part taxon-name-part-type="genus" reg="Chasmogenus">C.</tp:taxon-name-part> <tp:taxon-name-part taxon-name-part-type="species" reg="gato">gato</tp:taxon-name-part></tp:taxon-name></italic>, Venezuela: Amazonas, Caño Gato (collecting event VZ09-0116-01X) <bold>B</bold> type locality and habitat for <italic><tp:taxon-name><tp:taxon-name-part taxon-name-part-type="genus" reg="Chasmogenus">C.</tp:taxon-name-part> <tp:taxon-name-part taxon-name-part-type="species" reg="clavijoi">clavijoi</tp:taxon-name-part></tp:taxon-name></italic>, Venezuela: Guarico, San Nicolasito Field Station (collecting event VZ09-0110-02X) <bold>C–F</bold> habitat for <italic><tp:taxon-name><tp:taxon-name-part taxon-name-part-type="genus" reg="Chasmogenus">C.</tp:taxon-name-part> <tp:taxon-name-part taxon-name-part-type="species" reg="australis">australis</tp:taxon-name-part></tp:taxon-name></italic>: <bold>C</bold> Venezuela, Barinas, 13 km southeast of Ciudad Bolivia (collecting event VZ12-0125-02A) <bold>D</bold> Guyana, near Kusad Mountains (collecting event GY13-1027-01A). <bold>E, F</bold> Brazil, Roraima, near Caracarai, red circles showing live individuals of <italic><tp:taxon-name><tp:taxon-name-part taxon-name-part-type="genus" reg="Chasmogenus">C.</tp:taxon-name-part> <tp:taxon-name-part taxon-name-part-type="species" reg="australis">australis</tp:taxon-name-part></tp:taxon-name></italic> floating on the water surface (collecting event BR18-0116-05A).</p></caption><graphic xmlns:xlink="http://www.w3.org/1999/xlink" xlink:href="zookeys-934-025-g020.jpg" position="float" orientation="portrait" xlink:type="simple" id="oo_411775.jpg"><uri content-type="original_file" xlink:type="simple">https://binary.pensoft.net/fig/411775</uri></graphic></fig></tp:treatment-sec></tp:taxon-treatment>
