# Supplementary material for: Review of the genus Chasmogenus Sharp, 1882 of northeastern South America with an emphasis on Venezuela, Suriname, and Guyana (Coleoptera, Hydrophilidae, Acidocerinae)
Source: Zookeys. 2020 May 19;934:25–79. doi: 10.3897/zookeys.934.49359 (PMC7250940; doi:10.3897/zookeys.934.49359)
Supplement: XML Treatment for Chasmogenus australis [file zookeys.934.49359-treatment4.xml]

<!DOCTYPE tp:taxon-treatment
  PUBLIC "-//TaxonX//DTD Taxonomic Treatment Publishing DTD v0 20100105//EN" "tax-treatment-NSO.dtd">
<tp:taxon-treatment xmlns:tp="http://www.plazi.org/taxpub"><tp:treatment-meta><kwd-group><label>Taxon classification</label><kwd><named-content xmlns:xlink="http://www.w3.org/1999/xlink" content-type="kingdom">Animalia</named-content></kwd><kwd><named-content xmlns:xlink="http://www.w3.org/1999/xlink" content-type="order">Coleoptera</named-content></kwd><kwd><named-content xmlns:xlink="http://www.w3.org/1999/xlink" content-type="family">Hydrophilidae</named-content></kwd></kwd-group><mixed-citation publication-type="journal"><person-group><name><surname>Smith</surname><given-names>Rachel R.</given-names></name><name><surname>Short</surname><given-names>Andrew Edward Z.</given-names></name></person-group><article-title>Review of the genus <italic><tp:taxon-name><tp:taxon-name-part taxon-name-part-type="genus" reg="Chasmogenus">Chasmogenus</tp:taxon-name-part></tp:taxon-name></italic> Sharp, 1882 of northeastern South America with an emphasis on Venezuela, Suriname, and Guyana (<tp:taxon-name><tp:taxon-name-part taxon-name-part-type="order">Coleoptera</tp:taxon-name-part></tp:taxon-name>, <tp:taxon-name><tp:taxon-name-part taxon-name-part-type="family">Hydrophilidae</tp:taxon-name-part></tp:taxon-name>, <tp:taxon-name><tp:taxon-name-part taxon-name-part-type="subfamily">Acidocerinae</tp:taxon-name-part></tp:taxon-name>)</article-title><source>Zookeys</source><day>19</day><month>5</month><year>2020</year><volume>934</volume><fpage>25</fpage><lpage>79</lpage><pub-id pub-id-type="doi">10.3897/zookeys.934.49359</pub-id></mixed-citation></tp:treatment-meta><tp:nomenclature><tp:taxon-name><object-id xmlns:xlink="http://www.w3.org/1999/xlink" content-type="arpha" xlink:type="simple">790D65B5-C650-57C9-A8DA-37CBE1C77EB9</object-id>
              <tp:taxon-name-part taxon-name-part-type="genus" reg="Chasmogenus">Chasmogenus</tp:taxon-name-part>
              <tp:taxon-name-part taxon-name-part-type="species" reg="australis">australis</tp:taxon-name-part>
            </tp:taxon-name><tp:taxon-authority>García, 2000</tp:taxon-authority><xref ref-type="fig" rid="F4">Figures 4D–F</xref><xref ref-type="fig" rid="F6">, 6</xref><xref ref-type="fig" rid="F8">, 8B</xref><xref ref-type="fig" rid="F13">, 13A–D</xref><xref ref-type="fig" rid="F18">, 18</xref><xref ref-type="fig" rid="F20">, 20C–F</xref><tp:nomenclature-citation-list><tp:nomenclature-citation><tp:taxon-name>
                  <tp:taxon-name-part taxon-name-part-type="genus" reg="Chasmogenus">Chasmogenus</tp:taxon-name-part> <tp:taxon-name-part taxon-name-part-type="species" reg="australis">australis</tp:taxon-name-part></tp:taxon-name><comment>García, 2000: 52.</comment></tp:nomenclature-citation></tp:nomenclature-citation-list></tp:nomenclature><tp:treatment-sec sec-type="type material" id="SECID0ESWAI"><title>Type material examined.</title><p><bold>Holotype (Male)</bold>: “Venezuela, Apure/ Mcipo. Achaguas, / parroquia Saman de/ Apure, 25–26/VIII/1997”, “Colectores:/ M. García”, “[Barcode]/ MALUZ10146/ LUZ-Venezuela”, “Holotipo [male symbol]/ <tp:taxon-name><tp:taxon-name-part taxon-name-part-type="genus" reg="Chasmogenus">Chasmogenus</tp:taxon-name-part></tp:taxon-name>/ <tp:taxon-name><tp:taxon-name-part taxon-name-part-type="genus" reg="Chasmogenus"/><tp:taxon-name-part taxon-name-part-type="species" reg="australis">australis</tp:taxon-name-part></tp:taxon-name>/ Dcrip. M. García, 1999” (<abbrev xmlns:xlink="http://www.w3.org/1999/xlink" content-type="institution" xlink:title="Museo de Artrópodos de la Universidad del Zulia, Maracaibo, Venezuela (J. Camacho, M. García)" id="ABBRID0EJXAI" xlink:type="simple">MALUZ</abbrev>). The label data of the holotype (Fig. <xref ref-type="fig" rid="F6">6</xref>) differs slightly from that given in the original description. The locality is identical as listed in <xref ref-type="bibr" rid="B3">García (2000)</xref>, but the date and collector data differ (given as 13 August 1998 and M. García &amp; E. Gomez). The type is an undissected male, the aedeagus is visibly protruding from the abdomen. We also examined a permanent genitalia slide that is labeled as this species (Fig. <xref ref-type="fig" rid="F13">13A</xref>).</p><fig id="F6" position="float" orientation="portrait"><object-id xmlns:xlink="http://www.w3.org/1999/xlink" content-type="doi" xlink:type="simple">10.3897/zookeys.934.49359.figure6</object-id><object-id xmlns:xlink="http://www.w3.org/1999/xlink" content-type="arpha" xlink:type="simple">3DEC3287-0C2D-51A9-BA77-21AE7B73A5A4</object-id><label>Figure 6.</label><caption><p>Holotype labels of the four Venezuelan species of <italic><tp:taxon-name><tp:taxon-name-part taxon-name-part-type="genus" reg="Chasmogenus">Chasmogenus</tp:taxon-name-part></tp:taxon-name></italic> described by <xref ref-type="bibr" rid="B3">García (2000)</xref>.</p></caption><graphic xmlns:xlink="http://www.w3.org/1999/xlink" xlink:href="zookeys-934-025-g006.jpg" position="float" orientation="portrait" xlink:type="simple" id="oo_411761.jpg"><uri content-type="original_file" xlink:type="simple">https://binary.pensoft.net/fig/411761</uri></graphic></fig></tp:treatment-sec><tp:treatment-sec sec-type="material" id="SECID0ESYAI"><title>Additional material examined.</title><p><bold>Brazil: Roraima</bold>: Circa 30 km southeast of Caracarai on BR-174, <named-content xmlns:xlink="http://www.w3.org/1999/xlink" content-type="dwc:verbatimCoordinates" xlink:type="simple"><named-content content-type="geo-json" specific-use="{&#34;type&#34;:&#34;Point&#34;,&#34;coordinates&#34;:[-61.001967,1.584850]}" id="NCID0E4YAI" xlink:type="simple">1°35.091'N, 61°00.118'W</named-content></named-content>, 80 m, 16.i.2018, leg. Short, Benetti, and Santana, marsh, BR18-0116-05A (37 exs., <abbrev xmlns:xlink="http://www.w3.org/1999/xlink" content-type="institution" xlink:title="Instituto Nacional de Pesquisas da Amazônia, Colecão Sistemática da Entomologia, Manaus, Brazil (N. Hamada)" id="ABBRID0ECZAI" xlink:type="simple">INPA</abbrev>, <named-content xmlns:xlink="http://www.w3.org/1999/xlink" content-type="dwc:institutional_code" xlink:type="simple">SEMC</named-content>, including DNA Voucher SLE1774); Murupu River at BR-174 north of Boa Vista, <named-content xmlns:xlink="http://www.w3.org/1999/xlink" content-type="dwc:verbatimCoordinates" xlink:type="simple"><named-content content-type="geo-json" specific-use="{&#34;type&#34;:&#34;Point&#34;,&#34;coordinates&#34;:[-60.776083,3.021267]}" id="NCID0EPZAI" xlink:type="simple">3°01.276'N, 60°46.565'W</named-content></named-content>, 75 m, 13.i.2018, leg. A. E. Z. Short, muddy backwaters of stream, BR18-0113-01A (3 exs., <named-content xmlns:xlink="http://www.w3.org/1999/xlink" content-type="dwc:institutional_code" xlink:type="simple">SEMC</named-content>); Vicinal 30, <named-content xmlns:xlink="http://www.w3.org/1999/xlink" content-type="dwc:verbatimCoordinates" xlink:type="simple"><named-content content-type="geo-json" specific-use="{&#34;type&#34;:&#34;Point&#34;,&#34;coordinates&#34;:[-60.432778,0.730611]}" id="NCID0E3ZAI" xlink:type="simple">00°43'50.2"N, 060°25'58"W</named-content></named-content>, 77 m, 10.i.2018, leg. Short and Benetti, large roadside ditch with dense vegetation, BR18-0110-03A (24 exs., <abbrev xmlns:xlink="http://www.w3.org/1999/xlink" content-type="institution" xlink:title="Instituto Nacional de Pesquisas da Amazônia, Colecão Sistemática da Entomologia, Manaus, Brazil (N. Hamada)" id="ABBRID0EB1AI" xlink:type="simple">INPA</abbrev>, <named-content xmlns:xlink="http://www.w3.org/1999/xlink" content-type="dwc:institutional_code" xlink:type="simple">SEMC</named-content>, including DNA voucher SLE1624); ca. 16 km west of Amajari on BR-203, <named-content xmlns:xlink="http://www.w3.org/1999/xlink" content-type="dwc:verbatimCoordinates" xlink:type="simple"><named-content content-type="geo-json" specific-use="{&#34;type&#34;:&#34;Point&#34;,&#34;coordinates&#34;:[-61.557833,3.614567]}" id="NCID0EO1AI" xlink:type="simple">3°36.874'N, 61°33.470'W</named-content></named-content>, 125 m, 13.i.2018, leg. Short, Benetti, and Santana, marsh, BR18-0113-04A (9 exs., <named-content xmlns:xlink="http://www.w3.org/1999/xlink" content-type="dwc:institutional_code" xlink:type="simple">SEMC</named-content>); Circa 26 km south of Cantá, <named-content xmlns:xlink="http://www.w3.org/1999/xlink" content-type="dwc:verbatimCoordinates" xlink:type="simple"><named-content content-type="geo-json" specific-use="{&#34;type&#34;:&#34;Point&#34;,&#34;coordinates&#34;:[-60.558967,2.375783]}" id="NCID0E21AI" xlink:type="simple">2°22.547'N, 60°33.538'W</named-content></named-content>, 93 m, 11.i.2018, leg. Short, marsh with lots of emergent vegetation, BR18-0111-02A (1 ex., <named-content xmlns:xlink="http://www.w3.org/1999/xlink" content-type="dwc:institutional_code" xlink:type="simple">SEMC</named-content>); Circa 7 km south of Iracema on BR-174, <named-content xmlns:xlink="http://www.w3.org/1999/xlink" content-type="dwc:verbatimCoordinates" xlink:type="simple"><named-content content-type="geo-json" specific-use="{&#34;type&#34;:&#34;Point&#34;,&#34;coordinates&#34;:[-61.082033,2.104617]}" id="NCID0EI2AI" xlink:type="simple">2°6.277'N, 61°4.922'W</named-content></named-content>, 59 m, 16.i.2018, leg. Short, Benetti, and Santana, marsh and palm swamp, BR18-0116-01A (1 ex., <named-content xmlns:xlink="http://www.w3.org/1999/xlink" content-type="dwc:institutional_code" xlink:type="simple">SEMC</named-content>); Jundia on BR-174, 00°12'20.3"S, 060°41'35.1"W, 57 m, 10.i.2018, leg. Short and Benetti, marsh with lots of emergent vegetation, BR18-0110-01A (1 ex.., <named-content xmlns:xlink="http://www.w3.org/1999/xlink" content-type="dwc:institutional_code" xlink:type="simple">SEMC</named-content>); Sitio Bem Querer ca. 3 km west, <named-content xmlns:xlink="http://www.w3.org/1999/xlink" content-type="dwc:verbatimCoordinates" xlink:type="simple"><named-content content-type="geo-json" specific-use="{&#34;type&#34;:&#34;Point&#34;,&#34;coordinates&#34;:[-61.028950,1.935517]}" id="NCID0E12AI" xlink:type="simple">1°56.131'N, 61°01.737'W</named-content></named-content>, 80 m, 16.i.2018, leg. Short, Benetti, and Santana, BR18-0116-04A (2 exs., <named-content xmlns:xlink="http://www.w3.org/1999/xlink" content-type="dwc:institutional_code" xlink:type="simple">SEMC</named-content>); near Boa Vista, <named-content xmlns:xlink="http://www.w3.org/1999/xlink" content-type="dwc:verbatimCoordinates" xlink:type="simple"><named-content content-type="geo-json" specific-use="{&#34;type&#34;:&#34;Point&#34;,&#34;coordinates&#34;:[-60.786317,2.742633]}" id="NCID0EH3AI" xlink:type="simple">2°44.558'N, 60°47.179'W</named-content></named-content>, 105 m, 15.i.2018, leg. Short, Benetti, and Santana, UV light by drying marsh, BR18-0115-03A, (1 ex., <named-content xmlns:xlink="http://www.w3.org/1999/xlink" content-type="dwc:institutional_code" xlink:type="simple">SEMC</named-content>); BR-174, c. 50 km NW Boa Vista, 3 <named-content xmlns:xlink="http://www.w3.org/1999/xlink" content-type="dwc:verbatimCoordinates" xlink:type="simple"><named-content content-type="geo-json" specific-use="{&#34;type&#34;:&#34;Point&#34;,&#34;coordinates&#34;:[-60.857633,18.348000]}" id="NCID0EU3AI" xlink:type="simple">18.348'N, 60 51.458'W</named-content></named-content>, 100 m, 13.i.2018, leg. Short, marsh, BR18-0113-02A (1 ex., <named-content xmlns:xlink="http://www.w3.org/1999/xlink" content-type="dwc:institutional_code" xlink:type="simple">SEMC</named-content>, DNA Voucher 1629). <bold>French Guiana</bold>: Yiyi, <named-content xmlns:xlink="http://www.w3.org/1999/xlink" content-type="dwc:verbatimCoordinates" xlink:type="simple"><named-content content-type="geo-json" specific-use="{&#34;type&#34;:&#34;Point&#34;,&#34;coordinates&#34;:[-53.050000,5.419000]}" id="NCID0ED4AI" xlink:type="simple">5.419, -53.050</named-content></named-content> (1 ex., <named-content xmlns:xlink="http://www.w3.org/1999/xlink" content-type="dwc:institutional_code" xlink:type="simple">SEMC</named-content>, DNA Voucher SLE1856). <bold>Guyana: Region 9</bold>: near Kusad Mountains, <named-content xmlns:xlink="http://www.w3.org/1999/xlink" content-type="dwc:verbatimCoordinates" xlink:type="simple"><named-content content-type="geo-json" specific-use="{&#34;type&#34;:&#34;Point&#34;,&#34;coordinates&#34;:[-59.916717,2.870067]}" id="NCID0ES4AI" xlink:type="simple">2°52.204'N, 59°55.003'W</named-content></named-content>, 124 m, 27.x.2013, leg. Short, Isaacs, and Salisbury, marshy area, GY13-1027-01A (2 exs., <named-content xmlns:xlink="http://www.w3.org/1999/xlink" content-type="dwc:institutional_code" xlink:type="simple">SEMC</named-content>); Ziida Wao Creek near Kusad Mountains, <named-content xmlns:xlink="http://www.w3.org/1999/xlink" content-type="dwc:verbatimCoordinates" xlink:type="simple"><named-content content-type="geo-json" specific-use="{&#34;type&#34;:&#34;Point&#34;,&#34;coordinates&#34;:[-59.809100,2.828733]}" id="NCID0E64AI" xlink:type="simple">2°49.724'N, 59°48.546'W</named-content></named-content>, 121 m, 25.x.2013, leg. Short, Isaacs, and Salisbury, stagnant vegetated creek, GY13-1025-02A (3 exs., <abbrev xmlns:xlink="http://www.w3.org/1999/xlink" content-type="institution" xlink:title="Center for Biological Diversity, University of Guyana, Georgetown" id="ABBRID0EE5AI" xlink:type="simple">CBDG</abbrev>, <named-content xmlns:xlink="http://www.w3.org/1999/xlink" content-type="dwc:institutional_code" xlink:type="simple">SEMC</named-content>, including DNA Voucher SLE1615); <bold>Venezuela: Barinas</bold>: ca. 13 km southeast of Ciudad Bolivia, <named-content xmlns:xlink="http://www.w3.org/1999/xlink" content-type="dwc:verbatimCoordinates" xlink:type="simple"><named-content content-type="geo-json" specific-use="{&#34;type&#34;:&#34;Point&#34;,&#34;coordinates&#34;:[-70.470633,8.323233]}" id="NCID0ET5AI" xlink:type="simple">8°19.394'N, 70°28.238'W</named-content></named-content>, 173 m, 25.i.2012, leg. Short, Arias, and Gustafson, marsh, VZ12-0125-02A (6 exs., <named-content xmlns:xlink="http://www.w3.org/1999/xlink" content-type="dwc:institutional_code" xlink:type="simple">SEMC</named-content>, including DNA voucher SLE1080). <bold>Cojedes</bold>: Rio Caiman Grande at San Brano, <named-content xmlns:xlink="http://www.w3.org/1999/xlink" content-type="dwc:verbatimCoordinates" xlink:type="simple"><named-content content-type="geo-json" specific-use="{&#34;type&#34;:&#34;Point&#34;,&#34;coordinates&#34;:[-68.197667,9.654100]}" id="NCID0EC6AI" xlink:type="simple">9°39.246'N, 68°11.860'W</named-content></named-content>, 137m, 20.i.2012, leg. Short, Arias, and Gustafson, river margin, VZ12-0120-03A (2 exs., <named-content xmlns:xlink="http://www.w3.org/1999/xlink" content-type="dwc:institutional_code" xlink:type="simple">SEMC</named-content>). <bold>Monagas</bold>: South of Maturin, <named-content xmlns:xlink="http://www.w3.org/1999/xlink" content-type="dwc:verbatimCoordinates" xlink:type="simple"><named-content content-type="geo-json" specific-use="{&#34;type&#34;:&#34;Point&#34;,&#34;coordinates&#34;:[-62.937433,9.273300]}" id="NCID0ER6AI" xlink:type="simple">9°16.398'N, 62°56.246'W</named-content></named-content>, 22 m, 2.ii.2010, leg. Short, García, and Joly, morichal margin, VZ10-0202-02A (6 exs., <named-content xmlns:xlink="http://www.w3.org/1999/xlink" content-type="dwc:institutional_code" xlink:type="simple">SEMC</named-content>); between Morichal Largo and Tembledor, <named-content xmlns:xlink="http://www.w3.org/1999/xlink" content-type="dwc:verbatimCoordinates" xlink:type="simple"><named-content content-type="geo-json" specific-use="{&#34;type&#34;:&#34;Point&#34;,&#34;coordinates&#34;:[-62.726967,9.096633]}" id="NCID0E56AI" xlink:type="simple">9°05.798'N, 62°43.618'W</named-content></named-content>, 29 m, 2.ii.2010, leg. Short, García, and Joly, margins of vegetated pond, VZ10-0202-03A (11 exs., <named-content xmlns:xlink="http://www.w3.org/1999/xlink" content-type="dwc:institutional_code" xlink:type="simple">MIZA</named-content>, <named-content xmlns:xlink="http://www.w3.org/1999/xlink" content-type="dwc:institutional_code" xlink:type="simple">SEMC</named-content>; including DNA voucher SLE1621). <bold>Zulia</bold>: Sabana de Machango, <named-content xmlns:xlink="http://www.w3.org/1999/xlink" content-type="dwc:verbatimCoordinates" xlink:type="simple"><named-content content-type="geo-json" specific-use="{&#34;type&#34;:&#34;Point&#34;,&#34;coordinates&#34;:[-71.007133,10.043017]}" id="NCID0ESABI" xlink:type="simple">10.043017, -71.007133</named-content></named-content>, 35 m, 29.i.2012, leg. Short, Arias and Gustafson, margin of artificial pond, VZ12-0129-03A (1 ex., <named-content xmlns:xlink="http://www.w3.org/1999/xlink" content-type="dwc:institutional_code" xlink:type="simple">SEMC</named-content>, DNA Voucher SLE1082).</p></tp:treatment-sec><tp:treatment-sec sec-type="Differential diagnosis" id="SECID0E3ABI"><title>Differential diagnosis.</title><p>The small size (&lt;3.5 mm) and very pale dorsal coloration (Fig. <xref ref-type="fig" rid="F4">4D–F</xref>) serves to separate <italic><tp:taxon-name><tp:taxon-name-part taxon-name-part-type="genus" reg="Chasmogenus">C.</tp:taxon-name-part> <tp:taxon-name-part taxon-name-part-type="species" reg="australis">australis</tp:taxon-name-part></tp:taxon-name></italic> from most other small-bodied regional congeners, as well as its distinctive aedeagus. It also almost exclusively occurs in open marsh habitats, whereas most all other congeners are typically found in other types of habitat.</p></tp:treatment-sec><tp:treatment-sec sec-type="description" id="SECID0ERBBI"><title>Description.</title><p><bold><italic>Size and color.</italic></bold> Total body length 3.0–3.4 mm. Body form elongate oval with slightly curved lateral margins. Dorsum of head bicolored; frons dark brown, clypeus and labrum light tan-brown (Fig. <xref ref-type="fig" rid="F8">8B</xref>). Pronotum and elytra light tan-orange, light golden yellow marginally (Fig. <xref ref-type="fig" rid="F4">4D</xref>). Venter almost entirely light golden-brown, venter of head and lateral margins of metaventrite light brown (Fig. <xref ref-type="fig" rid="F4">4F</xref>). Tibiae orange-brown. <bold><italic>Head.</italic></bold> Ground punctation on head fine, labrum with slightly finer punctation. Clypeus with anteromedial emargination, which exposes a wide trapezoidal-shaped gap between clypeus and labrum (Fig. <xref ref-type="fig" rid="F8">8B</xref>). Mentum weakly to moderately depressed on anterior half with subtriangular anteromedial notch. Maxillary palps long, longer than width of head immediately posterior to eyes. <bold><italic>Thorax.</italic></bold> Ground punctation of pronotum moderate. Prosternum tectiform. Mesoventrite with weak elevation forming a thin posteromedial longitudinal carina. Metafemora densely pubescent with long golden setae in basal six-sevenths (Fig. <xref ref-type="fig" rid="F4">4F</xref>). <bold><italic>Aedeagus.</italic></bold> Aedeagus (Fig. <xref ref-type="fig" rid="F13">13A–D</xref>) with outer margins of median lobe strongly situate, such that it appears constricted in the middle; above constriction, margins tapering to form a weakly pointed apex, which slightly extends beyond the apex of the parameres. Sclerite of the median lobe not expanded. Gonopore situated less than half of one gonopore width below the apex of the median lobe. Parameres with outer margins weakly and evenly curved (Fig. <xref ref-type="fig" rid="F13">13A</xref>) to slightly sinuate near the apex (Fig. <xref ref-type="fig" rid="F14">14B–D</xref>), with outer apex bluntly rounded and inner apex appear as a right angle. Basal piece long, subequal to slightly shorter than the length of the parameres.</p></tp:treatment-sec><tp:treatment-sec sec-type="distribution" id="SECID0EFDBI"><title>Distribution.</title><p>This species has a very broad range, occurring from northwestern Venezuela to the coast of French Guiana (Fig. <xref ref-type="fig" rid="F18">18</xref>). It was originally described from the central region of the Venezuelan Llanos. We have collected it across a very broad range in Venezuela, including the Maracaibo Basin, across the Llanos region, as well as in the Rupununi/Roraima savannah complex in northern Brazil and Guyana. We also report it from the coastal savannahs of French Guiana.</p></tp:treatment-sec><tp:treatment-sec sec-type="biology" id="SECID0EPDBI"><title>Biology.</title><p>Unlike most <italic><tp:taxon-name><tp:taxon-name-part taxon-name-part-type="genus" reg="Chasmogenus">Chasmogenus</tp:taxon-name-part></tp:taxon-name></italic>, <italic><tp:taxon-name><tp:taxon-name-part taxon-name-part-type="genus" reg="Chasmogenus">C.</tp:taxon-name-part> <tp:taxon-name-part taxon-name-part-type="species" reg="australis">australis</tp:taxon-name-part></tp:taxon-name></italic> is almost exclusively associated with lentic or open marsh habitats (Fig. <xref ref-type="fig" rid="F20">20C–F</xref>). A few specimens have been taken along the muddy and vegetated margins of large, slow-flowing rivers (morichales).</p></tp:treatment-sec><tp:treatment-sec sec-type="remarks" id="SECID0ELEBI"><title>Remarks.</title><p>Despite its broad range, sequenced populations of <italic><tp:taxon-name><tp:taxon-name-part taxon-name-part-type="genus" reg="Chasmogenus">C.</tp:taxon-name-part> <tp:taxon-name-part taxon-name-part-type="species" reg="australis">australis</tp:taxon-name-part></tp:taxon-name></italic> displayed virtually no genetic variation in <abbrev xmlns:xlink="http://www.w3.org/1999/xlink" xlink:title="cytochrome c oxidase I" id="ABBRID0E3EBI" xlink:type="simple">COI</abbrev>, with less than 1% divergence between all sampled individuals spanning more than 2000 km from western Venezuela to French Guiana, south to the state of Roraima, Brazil. We also note the strong similarities in aedeagal morphology and habitat to <italic><tp:taxon-name><tp:taxon-name-part taxon-name-part-type="genus" reg="Chasmogenus">C.</tp:taxon-name-part> <tp:taxon-name-part taxon-name-part-type="species" reg="sapucay">sapucay</tp:taxon-name-part></tp:taxon-name></italic> Fernández, which was originally described from Argentina and Paraguay but whose range was recently extended into Brazil (<xref ref-type="bibr" rid="B2">Fernández 1986</xref>, <xref ref-type="bibr" rid="B1">Clarkson and Ferreira-Jr 2014</xref>). Although we suspect <italic><tp:taxon-name><tp:taxon-name-part taxon-name-part-type="genus" reg="Chasmogenus">C.</tp:taxon-name-part> <tp:taxon-name-part taxon-name-part-type="species" reg="australis">australis</tp:taxon-name-part></tp:taxon-name></italic> may be a junior subjective synonym of <italic><tp:taxon-name><tp:taxon-name-part taxon-name-part-type="genus" reg="Chasmogenus">C.</tp:taxon-name-part> <tp:taxon-name-part taxon-name-part-type="species" reg="sapucay">sapucay</tp:taxon-name-part></tp:taxon-name></italic>, we are refraining from making any nomenclatural changes until the two taxa can be compared in more detail.</p></tp:treatment-sec><tp:treatment-sec><!--Section generated to contain objects referenced in tp:taxon-treatment.--><fig id="F4" position="float" orientation="portrait"><object-id xmlns:xlink="http://www.w3.org/1999/xlink" content-type="doi" xlink:type="simple">10.3897/zookeys.934.49359.figure4</object-id><object-id xmlns:xlink="http://www.w3.org/1999/xlink" content-type="arpha" xlink:type="simple">5F17F905-6606-503B-ACB9-123CF74F4E98</object-id><label>Figure 4.</label><caption><p>Habitus of <italic><tp:taxon-name><tp:taxon-name-part taxon-name-part-type="genus" reg="Chasmogenus">Chasmogenus</tp:taxon-name-part></tp:taxon-name></italic> spp. <bold>A–C</bold><italic><tp:taxon-name><tp:taxon-name-part taxon-name-part-type="genus" reg="Chasmogenus">C.</tp:taxon-name-part> <tp:taxon-name-part taxon-name-part-type="species" reg="lineatus">lineatus</tp:taxon-name-part></tp:taxon-name></italic>: <bold>A</bold> dorsal view <bold>B</bold> lateral view <bold>C</bold> ventral view. <bold>D–F</bold><italic><tp:taxon-name><tp:taxon-name-part taxon-name-part-type="genus" reg="Chasmogenus">C.</tp:taxon-name-part> <tp:taxon-name-part taxon-name-part-type="species" reg="australis">australis</tp:taxon-name-part></tp:taxon-name></italic>: <bold>D</bold> dorsal view <bold>E</bold> lateral view <bold>F</bold> ventral view. Scale bar: 2 mm.</p></caption><graphic xmlns:xlink="http://www.w3.org/1999/xlink" xlink:href="zookeys-934-025-g004.jpg" position="float" orientation="portrait" xlink:type="simple" id="oo_411759.jpg"><uri content-type="original_file" xlink:type="simple">https://binary.pensoft.net/fig/411759</uri></graphic></fig><fig id="F8" position="float" orientation="portrait"><object-id xmlns:xlink="http://www.w3.org/1999/xlink" content-type="doi" xlink:type="simple">10.3897/zookeys.934.49359.figure8</object-id><object-id xmlns:xlink="http://www.w3.org/1999/xlink" content-type="arpha" xlink:type="simple">CFDAB3C7-BC62-5C20-9EC6-9715507B03CC</object-id><label>Figure 8.</label><caption><p>Dorsal view of heads of <italic><tp:taxon-name><tp:taxon-name-part taxon-name-part-type="genus" reg="Chasmogenus">Chasmogenus</tp:taxon-name-part></tp:taxon-name></italic> spp. <bold>A</bold><italic><tp:taxon-name><tp:taxon-name-part taxon-name-part-type="genus" reg="Chasmogenus">C.</tp:taxon-name-part> <tp:taxon-name-part taxon-name-part-type="species" reg="castaneus">castaneus</tp:taxon-name-part></tp:taxon-name></italic><bold>B</bold><italic><tp:taxon-name><tp:taxon-name-part taxon-name-part-type="genus" reg="Chasmogenus">C.</tp:taxon-name-part> <tp:taxon-name-part taxon-name-part-type="species" reg="australis">australis</tp:taxon-name-part></tp:taxon-name></italic><bold>C</bold><italic><tp:taxon-name><tp:taxon-name-part taxon-name-part-type="genus" reg="Chasmogenus">C.</tp:taxon-name-part> <tp:taxon-name-part taxon-name-part-type="species" reg="bariorum">bariorum</tp:taxon-name-part></tp:taxon-name></italic><bold>D</bold><italic><tp:taxon-name><tp:taxon-name-part taxon-name-part-type="genus" reg="Chasmogenus">C.</tp:taxon-name-part> <tp:taxon-name-part taxon-name-part-type="species" reg="cuspifer">cuspifer</tp:taxon-name-part></tp:taxon-name></italic><bold>E</bold><italic><tp:taxon-name><tp:taxon-name-part taxon-name-part-type="genus" reg="Chasmogenus">C.</tp:taxon-name-part> <tp:taxon-name-part taxon-name-part-type="species" reg="flavomarginatus">flavomarginatus</tp:taxon-name-part></tp:taxon-name></italic><bold>F</bold><italic><tp:taxon-name><tp:taxon-name-part taxon-name-part-type="genus" reg="Chasmogenus">C.</tp:taxon-name-part> <tp:taxon-name-part taxon-name-part-type="species" reg="lineatus">lineatus</tp:taxon-name-part></tp:taxon-name></italic>.</p></caption><graphic xmlns:xlink="http://www.w3.org/1999/xlink" xlink:href="zookeys-934-025-g008.jpg" position="float" orientation="portrait" xlink:type="simple" id="oo_411763.jpg"><uri content-type="original_file" xlink:type="simple">https://binary.pensoft.net/fig/411763</uri></graphic></fig><fig id="F13" position="float" orientation="portrait"><object-id xmlns:xlink="http://www.w3.org/1999/xlink" content-type="doi" xlink:type="simple">10.3897/zookeys.934.49359.figure13</object-id><object-id xmlns:xlink="http://www.w3.org/1999/xlink" content-type="arpha" xlink:type="simple">CEBD1440-2C7B-5B75-871C-E8C3C48B5FFE</object-id><label>Figure 13.</label><caption><p>Aedeagi (dorsal view) of <italic><tp:taxon-name><tp:taxon-name-part taxon-name-part-type="genus" reg="Chasmogenus">C.</tp:taxon-name-part> <tp:taxon-name-part taxon-name-part-type="species" reg="australis">australis</tp:taxon-name-part></tp:taxon-name></italic><bold>A</bold> holotype (Venezuela: Apure) <bold>B</bold> specimen from Guyana (Region 9) <bold>C</bold> specimen from Venezuela (Monagas) <bold>D</bold> specimen from Brazil (Roraima). Scale bar: 0.25 mm.</p></caption><graphic xmlns:xlink="http://www.w3.org/1999/xlink" xlink:href="zookeys-934-025-g013.jpg" position="float" orientation="portrait" xlink:type="simple" id="oo_411768.jpg"><uri content-type="original_file" xlink:type="simple">https://binary.pensoft.net/fig/411768</uri></graphic></fig><fig id="F18" position="float" orientation="portrait"><object-id xmlns:xlink="http://www.w3.org/1999/xlink" content-type="doi" xlink:type="simple">10.3897/zookeys.934.49359.figure18</object-id><object-id xmlns:xlink="http://www.w3.org/1999/xlink" content-type="arpha" xlink:type="simple">6267DF26-9D9D-5108-8E0D-A138C2C46883</object-id><label>Figure 18.</label><caption><p>Distribution of <italic><tp:taxon-name><tp:taxon-name-part taxon-name-part-type="genus" reg="Chasmogenus">Chasmogenus</tp:taxon-name-part></tp:taxon-name></italic> spp. Localities marked with stars/triangles indicate populations that were sampled for DNA in Fig. <xref ref-type="fig" rid="F1">1</xref>.</p></caption><graphic xmlns:xlink="http://www.w3.org/1999/xlink" xlink:href="zookeys-934-025-g018.jpg" position="float" orientation="portrait" xlink:type="simple" id="oo_411773.jpg"><uri content-type="original_file" xlink:type="simple">https://binary.pensoft.net/fig/411773</uri></graphic></fig><fig id="F1" position="float" orientation="portrait"><object-id xmlns:xlink="http://www.w3.org/1999/xlink" content-type="doi" xlink:type="simple">10.3897/zookeys.934.49359.figure1</object-id><object-id xmlns:xlink="http://www.w3.org/1999/xlink" content-type="arpha" xlink:type="simple">C89D6D1E-43FA-5066-8729-50F4E94F21DE</object-id><label>Figure 1.</label><caption><p>Maximum likelihood phylogeny of <italic><tp:taxon-name><tp:taxon-name-part taxon-name-part-type="genus" reg="Chasmogenus">Chasmogenus</tp:taxon-name-part></tp:taxon-name></italic> spp. based on <abbrev xmlns:xlink="http://www.w3.org/1999/xlink" xlink:title="cytochrome c oxidase I" id="ABBRID0ERZAG" xlink:type="simple">COI</abbrev> sequences. Ultra Fast Bootstrap (UFBS) values are indicated at nodes.</p></caption><graphic xmlns:xlink="http://www.w3.org/1999/xlink" xlink:href="zookeys-934-025-g001.jpg" position="float" orientation="portrait" xlink:type="simple" id="oo_411756.jpg"><uri content-type="original_file" xlink:type="simple">https://binary.pensoft.net/fig/411756</uri></graphic></fig><fig id="F20" position="float" orientation="portrait"><object-id xmlns:xlink="http://www.w3.org/1999/xlink" content-type="doi" xlink:type="simple">10.3897/zookeys.934.49359.figure20</object-id><object-id xmlns:xlink="http://www.w3.org/1999/xlink" content-type="arpha" xlink:type="simple">5DAF7D61-C9A3-5F5C-BD36-D75F1A631DD9</object-id><label>Figure 20.</label><caption><p>Habitat of <italic><tp:taxon-name><tp:taxon-name-part taxon-name-part-type="genus" reg="Chasmogenus">Chasmogenus</tp:taxon-name-part></tp:taxon-name></italic> spp. <bold>A</bold> Type locality and habitat for <italic><tp:taxon-name><tp:taxon-name-part taxon-name-part-type="genus" reg="Chasmogenus">C.</tp:taxon-name-part> <tp:taxon-name-part taxon-name-part-type="species" reg="amplius">amplius</tp:taxon-name-part></tp:taxon-name></italic> and <italic><tp:taxon-name><tp:taxon-name-part taxon-name-part-type="genus" reg="Chasmogenus">C.</tp:taxon-name-part> <tp:taxon-name-part taxon-name-part-type="species" reg="gato">gato</tp:taxon-name-part></tp:taxon-name></italic>, Venezuela: Amazonas, Caño Gato (collecting event VZ09-0116-01X) <bold>B</bold> type locality and habitat for <italic><tp:taxon-name><tp:taxon-name-part taxon-name-part-type="genus" reg="Chasmogenus">C.</tp:taxon-name-part> <tp:taxon-name-part taxon-name-part-type="species" reg="clavijoi">clavijoi</tp:taxon-name-part></tp:taxon-name></italic>, Venezuela: Guarico, San Nicolasito Field Station (collecting event VZ09-0110-02X) <bold>C–F</bold> habitat for <italic><tp:taxon-name><tp:taxon-name-part taxon-name-part-type="genus" reg="Chasmogenus">C.</tp:taxon-name-part> <tp:taxon-name-part taxon-name-part-type="species" reg="australis">australis</tp:taxon-name-part></tp:taxon-name></italic>: <bold>C</bold> Venezuela, Barinas, 13 km southeast of Ciudad Bolivia (collecting event VZ12-0125-02A) <bold>D</bold> Guyana, near Kusad Mountains (collecting event GY13-1027-01A). <bold>E, F</bold> Brazil, Roraima, near Caracarai, red circles showing live individuals of <italic><tp:taxon-name><tp:taxon-name-part taxon-name-part-type="genus" reg="Chasmogenus">C.</tp:taxon-name-part> <tp:taxon-name-part taxon-name-part-type="species" reg="australis">australis</tp:taxon-name-part></tp:taxon-name></italic> floating on the water surface (collecting event BR18-0116-05A).</p></caption><graphic xmlns:xlink="http://www.w3.org/1999/xlink" xlink:href="zookeys-934-025-g020.jpg" position="float" orientation="portrait" xlink:type="simple" id="oo_411775.jpg"><uri content-type="original_file" xlink:type="simple">https://binary.pensoft.net/fig/411775</uri></graphic></fig><fig id="F14" position="float" orientation="portrait"><object-id xmlns:xlink="http://www.w3.org/1999/xlink" content-type="doi" xlink:type="simple">10.3897/zookeys.934.49359.figure14</object-id><object-id xmlns:xlink="http://www.w3.org/1999/xlink" content-type="arpha" xlink:type="simple">A22CFA6D-CC03-5534-BB5E-F52714B400B0</object-id><label>Figure 14.</label><caption><p>Aedeagi of (dorsal view) of <italic><tp:taxon-name><tp:taxon-name-part taxon-name-part-type="genus" reg="Chasmogenus">Chasmogenus</tp:taxon-name-part></tp:taxon-name></italic> spp. <bold>A</bold><italic><tp:taxon-name><tp:taxon-name-part taxon-name-part-type="genus" reg="Chasmogenus">C.</tp:taxon-name-part> <tp:taxon-name-part taxon-name-part-type="species" reg="amplius">amplius</tp:taxon-name-part></tp:taxon-name></italic><bold>B</bold><italic><tp:taxon-name><tp:taxon-name-part taxon-name-part-type="genus" reg="Chasmogenus">C.</tp:taxon-name-part> <tp:taxon-name-part taxon-name-part-type="species" reg="clavijoi">clavijoi</tp:taxon-name-part></tp:taxon-name></italic><bold>C</bold><italic><tp:taxon-name><tp:taxon-name-part taxon-name-part-type="genus" reg="Chasmogenus">C.</tp:taxon-name-part> <tp:taxon-name-part taxon-name-part-type="species" reg="gato">gato</tp:taxon-name-part></tp:taxon-name></italic><bold>D</bold><italic><tp:taxon-name><tp:taxon-name-part taxon-name-part-type="genus" reg="Chasmogenus">C.</tp:taxon-name-part> <tp:taxon-name-part taxon-name-part-type="species" reg="berbicensis">berbicensis</tp:taxon-name-part></tp:taxon-name></italic><bold>E</bold><italic><tp:taxon-name><tp:taxon-name-part taxon-name-part-type="genus" reg="Chasmogenus">C.</tp:taxon-name-part> <tp:taxon-name-part taxon-name-part-type="species" reg="brownsbergensis">brownsbergensis</tp:taxon-name-part></tp:taxon-name></italic><bold>F</bold><italic><tp:taxon-name><tp:taxon-name-part taxon-name-part-type="genus" reg="Chasmogenus">C.</tp:taxon-name-part> <tp:taxon-name-part taxon-name-part-type="species" reg="schmits">schmits</tp:taxon-name-part></tp:taxon-name></italic><bold>G, H</bold><italic><tp:taxon-name><tp:taxon-name-part taxon-name-part-type="genus" reg="Chasmogenus">C.</tp:taxon-name-part> <tp:taxon-name-part taxon-name-part-type="species" reg="guianensis">guianensis</tp:taxon-name-part></tp:taxon-name></italic><bold>G</bold> specimen from Suriname <bold>H</bold> specimen from Guyana. Scale bar: 0.25 mm.</p></caption><graphic xmlns:xlink="http://www.w3.org/1999/xlink" xlink:href="zookeys-934-025-g014.jpg" position="float" orientation="portrait" xlink:type="simple" id="oo_411769.jpg"><uri content-type="original_file" xlink:type="simple">https://binary.pensoft.net/fig/411769</uri></graphic></fig></tp:treatment-sec><ref-list><ref id="B3"><mixed-citation xmlns:xlink="http://www.w3.org/1999/xlink" xlink:type="simple"><person-group><name name-style="western"><surname>García</surname><given-names>M</given-names></name></person-group> (<year>2000</year>) <article-title>Cuatro Nuevas Especies de <italic><tp:taxon-name><tp:taxon-name-part taxon-name-part-type="genus">Chasmogenus</tp:taxon-name-part></tp:taxon-name></italic> Sharp, 1982 (<tp:taxon-name><tp:taxon-name-part taxon-name-part-type="order">Coleoptera</tp:taxon-name-part></tp:taxon-name>: <tp:taxon-name><tp:taxon-name-part taxon-name-part-type="family">Hydrophilidae</tp:taxon-name-part></tp:taxon-name>: <tp:taxon-name><tp:taxon-name-part taxon-name-part-type="subfamily">Hydrophilinae</tp:taxon-name-part></tp:taxon-name>) de Venezuela.</article-title><source>Boletín del Centro de Investigaciones Biológicas Universidad del Zulia</source><volume>34</volume>: <fpage>45</fpage>–<lpage>58</lpage>.</mixed-citation></ref><ref id="B2"><mixed-citation xmlns:xlink="http://www.w3.org/1999/xlink" xlink:type="simple"><person-group><name name-style="western"><surname>Fernández</surname><given-names>LA</given-names></name></person-group> (<year>1986</year>) <article-title>Consideraciones sobre el género <italic><tp:taxon-name><tp:taxon-name-part taxon-name-part-type="genus">Chasmogenus</tp:taxon-name-part></tp:taxon-name></italic> Sharp y description de <italic><tp:taxon-name><tp:taxon-name-part taxon-name-part-type="genus">Chasmogenus</tp:taxon-name-part> <tp:taxon-name-part taxon-name-part-type="species">sapucay</tp:taxon-name-part></tp:taxon-name></italic> sp. nov. (<tp:taxon-name><tp:taxon-name-part taxon-name-part-type="order">Coleoptera</tp:taxon-name-part></tp:taxon-name>: <tp:taxon-name><tp:taxon-name-part taxon-name-part-type="family">Hydrophilidae</tp:taxon-name-part></tp:taxon-name>).</article-title><source>Neotropica</source><volume>32</volume>: <fpage>189</fpage>–<lpage>193</lpage>.</mixed-citation></ref><ref id="B1"><mixed-citation xmlns:xlink="http://www.w3.org/1999/xlink" xlink:type="simple"><person-group><name name-style="western"><surname>Clarkson</surname><given-names>B</given-names></name><name name-style="western"><surname>Ferreira-Jr</surname><given-names>N</given-names></name></person-group> (<year>2014</year>) <article-title>Four new species and first nominal record of <italic><tp:taxon-name><tp:taxon-name-part taxon-name-part-type="genus">Chasmogenus</tp:taxon-name-part></tp:taxon-name></italic> Sharp, 1882 (<tp:taxon-name><tp:taxon-name-part taxon-name-part-type="order">Coleoptera</tp:taxon-name-part></tp:taxon-name>: <tp:taxon-name><tp:taxon-name-part taxon-name-part-type="family">Hydrophilidae</tp:taxon-name-part></tp:taxon-name>) from Brazil.</article-title><source>Zootaxa</source><volume>3765</volume>: <fpage>481</fpage>–<lpage>494</lpage>. <ext-link xlink:type="simple" ext-link-type="doi" xlink:href="10.11646/zootaxa.3765.5.6">https://doi.org/10.11646/zootaxa.3765.5.6</ext-link></mixed-citation></ref></ref-list></tp:taxon-treatment>
