# Supplementary material for: Review of the genus Chasmogenus Sharp, 1882 of northeastern South America with an emphasis on Venezuela, Suriname, and Guyana (Coleoptera, Hydrophilidae, Acidocerinae)
Source: Zookeys. 2020 May 19;934:25–79. doi: 10.3897/zookeys.934.49359 (PMC7250940; doi:10.3897/zookeys.934.49359)
Supplement: XML Treatment for Chasmogenus bariorum [file zookeys.934.49359-treatment5.xml]

<!DOCTYPE tp:taxon-treatment
  PUBLIC "-//TaxonX//DTD Taxonomic Treatment Publishing DTD v0 20100105//EN" "tax-treatment-NSO.dtd">
<tp:taxon-treatment xmlns:tp="http://www.plazi.org/taxpub"><tp:treatment-meta><kwd-group><label>Taxon classification</label><kwd><named-content xmlns:xlink="http://www.w3.org/1999/xlink" content-type="kingdom">Animalia</named-content></kwd><kwd><named-content xmlns:xlink="http://www.w3.org/1999/xlink" content-type="order">Coleoptera</named-content></kwd><kwd><named-content xmlns:xlink="http://www.w3.org/1999/xlink" content-type="family">Hydrophilidae</named-content></kwd></kwd-group><mixed-citation publication-type="journal"><person-group><name><surname>Smith</surname><given-names>Rachel R.</given-names></name><name><surname>Short</surname><given-names>Andrew Edward Z.</given-names></name></person-group><article-title>Review of the genus <italic><tp:taxon-name><tp:taxon-name-part taxon-name-part-type="genus" reg="Chasmogenus">Chasmogenus</tp:taxon-name-part></tp:taxon-name></italic> Sharp, 1882 of northeastern South America with an emphasis on Venezuela, Suriname, and Guyana (<tp:taxon-name><tp:taxon-name-part taxon-name-part-type="order">Coleoptera</tp:taxon-name-part></tp:taxon-name>, <tp:taxon-name><tp:taxon-name-part taxon-name-part-type="family">Hydrophilidae</tp:taxon-name-part></tp:taxon-name>, <tp:taxon-name><tp:taxon-name-part taxon-name-part-type="subfamily">Acidocerinae</tp:taxon-name-part></tp:taxon-name>)</article-title><source>Zookeys</source><day>19</day><month>5</month><year>2020</year><volume>934</volume><fpage>25</fpage><lpage>79</lpage><pub-id pub-id-type="doi">10.3897/zookeys.934.49359</pub-id></mixed-citation></tp:treatment-meta><tp:nomenclature><tp:taxon-name><object-id xmlns:xlink="http://www.w3.org/1999/xlink" content-type="arpha" xlink:type="simple">636C8FB1-9559-580E-8265-20422D880B66</object-id>
              <tp:taxon-name-part taxon-name-part-type="genus" reg="Chasmogenus">Chasmogenus</tp:taxon-name-part>
              <tp:taxon-name-part taxon-name-part-type="species" reg="bariorum">bariorum</tp:taxon-name-part>
            </tp:taxon-name><tp:taxon-authority>García, 2000</tp:taxon-authority><xref ref-type="fig" rid="F3">Figures 3D–F</xref><xref ref-type="fig" rid="F6">, 6</xref><xref ref-type="fig" rid="F7">, 7A</xref><xref ref-type="fig" rid="F8">, 8C</xref><xref ref-type="fig" rid="F11">, 11A–H</xref><xref ref-type="fig" rid="F17">, 17</xref><xref ref-type="fig" rid="F19">, 19A–C</xref><xref ref-type="fig" rid="F19">, 19E, F</xref><tp:nomenclature-citation-list><tp:nomenclature-citation><tp:taxon-name>
                  <tp:taxon-name-part taxon-name-part-type="genus" reg="Chasmogenus">Chasmogenus</tp:taxon-name-part> <tp:taxon-name-part taxon-name-part-type="species" reg="bariorum">bariorum</tp:taxon-name-part></tp:taxon-name><comment>García, 2000: 49.</comment></tp:nomenclature-citation></tp:nomenclature-citation-list></tp:nomenclature><tp:treatment-sec sec-type="Synonyms" id="SECID0E1IBI"><title>Synonyms.</title><p><italic><tp:taxon-name><tp:taxon-name-part taxon-name-part-type="genus" reg="Chasmogenus">Chasmogenus</tp:taxon-name-part> <tp:taxon-name-part taxon-name-part-type="species" reg="occidentalis">occidentalis</tp:taxon-name-part></tp:taxon-name></italic> García, 2000, syn. nov. Type material examined: Holotype (male): “Venezuela, Zulia/Mcpio. Machique de/ Perija, El Tokuku,/300 msnm 03/V/1998”, “Colectores:/M. García”, “[Barcode]/ MALUZ10150/ LUZ-Venezuela”, “Holotipo [‘male symbol’/ <tp:taxon-name><tp:taxon-name-part taxon-name-part-type="genus" reg="Chasmogenus">Chasmogenus</tp:taxon-name-part></tp:taxon-name>/ <tp:taxon-name><tp:taxon-name-part taxon-name-part-type="genus" reg="Chasmogenus"/><tp:taxon-name-part taxon-name-part-type="species" reg="occidentalis">occidentalis</tp:taxon-name-part></tp:taxon-name>/ Dcrip. M. García, 1999” (<abbrev xmlns:xlink="http://www.w3.org/1999/xlink" content-type="institution" xlink:title="Museo de Artrópodos de la Universidad del Zulia, Maracaibo, Venezuela (J. Camacho, M. García)" id="ABBRID0E1JBI" xlink:type="simple">MALUZ</abbrev>). The date on the label of the holotype (Fig. <xref ref-type="fig" rid="F6">6</xref>) differs slightly from that given in the original description, which was listed as 2 May 1995 instead of 3 May 1998. The type is an undissected male, the aedeagus is visibly protruding from the abdomen. We also examined a permanent genitalia slide that had been presumed to be the holotype and is labeled as this species (Fig. <xref ref-type="fig" rid="F11">11B</xref>).</p><p><italic><tp:taxon-name><tp:taxon-name-part taxon-name-part-type="genus" reg="Chasmogenus">Chasmogenus</tp:taxon-name-part> <tp:taxon-name-part taxon-name-part-type="species" reg="yukparum">yukparum</tp:taxon-name-part></tp:taxon-name></italic> García, 2000, syn. nov. Type material examined: Holotype (male): “Venezuela, Zulia/Mcpio. Machique de/ Perija, El Tokuku,/300 msnm 03/V/1998”, “Colectores:/M. García”, “[Barcode]/ MALUZ10149/ LUZ-Venezuela”, “Holotipo [‘male symbol’/ <tp:taxon-name><tp:taxon-name-part taxon-name-part-type="genus" reg="Chasmogenus">Chasmogenus</tp:taxon-name-part></tp:taxon-name>/ <tp:taxon-name><tp:taxon-name-part taxon-name-part-type="genus" reg="Chasmogenus"/><tp:taxon-name-part taxon-name-part-type="species" reg="yukparum">yukparum</tp:taxon-name-part></tp:taxon-name>/ Dcrip. M. García, 1998” (<abbrev xmlns:xlink="http://www.w3.org/1999/xlink" content-type="institution" xlink:title="Museo de Artrópodos de la Universidad del Zulia, Maracaibo, Venezuela (J. Camacho, M. García)" id="ABBRID0EDLBI" xlink:type="simple">MALUZ</abbrev>). The date on the label of the holotype (Fig. <xref ref-type="fig" rid="F6">6</xref>) differs slightly from that given in the original description, which was listed as 5 May 1995 instead of 3 May 1998. The dorsal portion of the abdomen is missing and may be the result of dissection. We also examined a permanent genitalia slide which is labeled as this species and had been presumed to be the holotype (Fig. <xref ref-type="fig" rid="F11">11C</xref>). The description of this species was based on a single male so we assume the genitalia on the slide is the holotype.</p><fig id="F7" position="float" orientation="portrait"><object-id xmlns:xlink="http://www.w3.org/1999/xlink" content-type="doi" xlink:type="simple">10.3897/zookeys.934.49359.figure7</object-id><object-id xmlns:xlink="http://www.w3.org/1999/xlink" content-type="arpha" xlink:type="simple">BB1CD973-CC7A-5EAC-991D-2417EC1F2018</object-id><label>Figure 7.</label><caption><p>Lateral view of mesoventrite. <bold>A</bold><italic><tp:taxon-name><tp:taxon-name-part taxon-name-part-type="genus" reg="Chasmogenus">C.</tp:taxon-name-part> <tp:taxon-name-part taxon-name-part-type="species" reg="bariorum">bariorum</tp:taxon-name-part></tp:taxon-name></italic><bold>B</bold><italic><tp:taxon-name><tp:taxon-name-part taxon-name-part-type="genus" reg="Chasmogenus">C.</tp:taxon-name-part> <tp:taxon-name-part taxon-name-part-type="species" reg="cuspifer">cuspifer</tp:taxon-name-part></tp:taxon-name></italic>. Scale bar: 0.10 mm.</p></caption><graphic xmlns:xlink="http://www.w3.org/1999/xlink" xlink:href="zookeys-934-025-g007.jpg" position="float" orientation="portrait" xlink:type="simple" id="oo_411762.jpg"><uri content-type="original_file" xlink:type="simple">https://binary.pensoft.net/fig/411762</uri></graphic></fig></tp:treatment-sec><tp:treatment-sec sec-type="type material" id="SECID0EXMBI"><title>Type material examined.</title><p><bold>Holotype (male)</bold>: “Venezuela, Zulia/Mcpio. Machique de/ Perija, El Tokuku,/300 msnm 03/V/1998”, “Colectores:/M. García”, “[Barcode]/ MALUZ10148/ LUZ-Venezuela”, “Holotipo [‘male symbol’/ <tp:taxon-name><tp:taxon-name-part taxon-name-part-type="genus" reg="Chasmogenus">Chasmogenus</tp:taxon-name-part></tp:taxon-name>/ <tp:taxon-name><tp:taxon-name-part taxon-name-part-type="genus" reg="Chasmogenus"/><tp:taxon-name-part taxon-name-part-type="species" reg="bariorum">bariorum</tp:taxon-name-part></tp:taxon-name>/ Dcrip. M. García, 1998” (<abbrev xmlns:xlink="http://www.w3.org/1999/xlink" content-type="institution" xlink:title="Museo de Artrópodos de la Universidad del Zulia, Maracaibo, Venezuela (J. Camacho, M. García)" id="ABBRID0EONBI" xlink:type="simple">MALUZ</abbrev>). The date on the label of the holotype (Fig. <xref ref-type="fig" rid="F6">6</xref>) differs slightly from that given in the original description, which was listed as 2 May 1995 instead of 3 May 1998. The type is an undissected male, the aedeagus is visibly protruding from the abdomen. We also examined a permanent genitalia slide that had been presumed to be the holotype and is labeled as this species (Fig. <xref ref-type="fig" rid="F11">11A</xref>).</p><fig id="F8" position="float" orientation="portrait"><object-id xmlns:xlink="http://www.w3.org/1999/xlink" content-type="doi" xlink:type="simple">10.3897/zookeys.934.49359.figure8</object-id><object-id xmlns:xlink="http://www.w3.org/1999/xlink" content-type="arpha" xlink:type="simple">CFDAB3C7-BC62-5C20-9EC6-9715507B03CC</object-id><label>Figure 8.</label><caption><p>Dorsal view of heads of <italic><tp:taxon-name><tp:taxon-name-part taxon-name-part-type="genus" reg="Chasmogenus">Chasmogenus</tp:taxon-name-part></tp:taxon-name></italic> spp. <bold>A</bold><italic><tp:taxon-name><tp:taxon-name-part taxon-name-part-type="genus" reg="Chasmogenus">C.</tp:taxon-name-part> <tp:taxon-name-part taxon-name-part-type="species" reg="castaneus">castaneus</tp:taxon-name-part></tp:taxon-name></italic><bold>B</bold><italic><tp:taxon-name><tp:taxon-name-part taxon-name-part-type="genus" reg="Chasmogenus">C.</tp:taxon-name-part> <tp:taxon-name-part taxon-name-part-type="species" reg="australis">australis</tp:taxon-name-part></tp:taxon-name></italic><bold>C</bold><italic><tp:taxon-name><tp:taxon-name-part taxon-name-part-type="genus" reg="Chasmogenus">C.</tp:taxon-name-part> <tp:taxon-name-part taxon-name-part-type="species" reg="bariorum">bariorum</tp:taxon-name-part></tp:taxon-name></italic><bold>D</bold><italic><tp:taxon-name><tp:taxon-name-part taxon-name-part-type="genus" reg="Chasmogenus">C.</tp:taxon-name-part> <tp:taxon-name-part taxon-name-part-type="species" reg="cuspifer">cuspifer</tp:taxon-name-part></tp:taxon-name></italic><bold>E</bold><italic><tp:taxon-name><tp:taxon-name-part taxon-name-part-type="genus" reg="Chasmogenus">C.</tp:taxon-name-part> <tp:taxon-name-part taxon-name-part-type="species" reg="flavomarginatus">flavomarginatus</tp:taxon-name-part></tp:taxon-name></italic><bold>F</bold><italic><tp:taxon-name><tp:taxon-name-part taxon-name-part-type="genus" reg="Chasmogenus">C.</tp:taxon-name-part> <tp:taxon-name-part taxon-name-part-type="species" reg="lineatus">lineatus</tp:taxon-name-part></tp:taxon-name></italic>.</p></caption><graphic xmlns:xlink="http://www.w3.org/1999/xlink" xlink:href="zookeys-934-025-g008.jpg" position="float" orientation="portrait" xlink:type="simple" id="oo_411763.jpg"><uri content-type="original_file" xlink:type="simple">https://binary.pensoft.net/fig/411763</uri></graphic></fig></tp:treatment-sec><tp:treatment-sec sec-type="material" id="SECID0E4QBI"><title>Additional material examined (198).</title><p><bold>Venezuela: Aragua</bold>: Henri Pittier National Park, Río La Trilla, <named-content xmlns:xlink="http://www.w3.org/1999/xlink" content-type="dwc:verbatimCoordinates" xlink:type="simple"><named-content content-type="geo-json" specific-use="{&#34;type&#34;:&#34;Point&#34;,&#34;coordinates&#34;:[-67.742500,10.373190]}" id="NCID0EIRBI" xlink:type="simple">10.37319°N, 67.74250°W</named-content></named-content>, 295 m, 4.i.2009, Short, Miller, Camacho, &amp; Garíca [sic], pools, VZ09-0104-01A (25 exs., <named-content xmlns:xlink="http://www.w3.org/1999/xlink" content-type="dwc:institutional_code" xlink:type="simple">MIZA</named-content>, <named-content xmlns:xlink="http://www.w3.org/1999/xlink" content-type="dwc:institutional_code" xlink:type="simple">SEMC</named-content>, including DNA Vouchers SLE078 and SLE531); Henri Pittier National Park, Río Cumboto, <named-content xmlns:xlink="http://www.w3.org/1999/xlink" content-type="dwc:verbatimCoordinates" xlink:type="simple"><named-content content-type="geo-json" specific-use="{&#34;type&#34;:&#34;Point&#34;,&#34;coordinates&#34;:[-67.795970,10.393760]}" id="NCID0E1RBI" xlink:type="simple">10.39376N, 67.79597W</named-content></named-content>, 130m, 4.i.2009, leg. Short, García, &amp; Miller, riverside pools, VZ09-0104-02B (7 exs., <named-content xmlns:xlink="http://www.w3.org/1999/xlink" content-type="dwc:institutional_code" xlink:type="simple">SEMC</named-content>); Henri Pittier National Park, <named-content xmlns:xlink="http://www.w3.org/1999/xlink" content-type="dwc:verbatimCoordinates" xlink:type="simple"><named-content content-type="geo-json" specific-use="{&#34;type&#34;:&#34;Point&#34;,&#34;coordinates&#34;:[-67.681383,10.350283]}" id="NCID0EHSBI" xlink:type="simple">10°21.017'N, 67°40.883'W</named-content></named-content>, 5.i.2009, leg. Miller, Camacho, and García, small stream, VZ09-0105-01A (1 ex., <named-content xmlns:xlink="http://www.w3.org/1999/xlink" content-type="dwc:institutional_code" xlink:type="simple">SEMC</named-content>). <bold>Guárico</bold>: Río San Antonio, north of Dos Caminos, <named-content xmlns:xlink="http://www.w3.org/1999/xlink" content-type="dwc:verbatimCoordinates" xlink:type="simple"><named-content content-type="geo-json" specific-use="{&#34;type&#34;:&#34;Point&#34;,&#34;coordinates&#34;:[-67.352950,9.772000]}" id="NCID0EWSBI" xlink:type="simple">9°46.320'N, 67°21.177'W</named-content></named-content>, 280 m, 8.i.2009, leg. Short, Miller and García, river margins, VZ09-0108-02A (7 exs., <named-content xmlns:xlink="http://www.w3.org/1999/xlink" content-type="dwc:institutional_code" xlink:type="simple">SEMC</named-content>); same as previous except: leg. Miller &amp; Short, side stream, VZ09-0108-02B (8 exs., <named-content xmlns:xlink="http://www.w3.org/1999/xlink" content-type="dwc:institutional_code" xlink:type="simple">SEMC</named-content>, including DNA Voucher SLE1613); same as previous except: leg. K. B. Miller, micro habitats, VZ09-0108-02C (2 exs., <named-content xmlns:xlink="http://www.w3.org/1999/xlink" content-type="dwc:institutional_code" xlink:type="simple">SEMC</named-content>); Stream at road crossing, north of Palenque, <named-content xmlns:xlink="http://www.w3.org/1999/xlink" content-type="dwc:verbatimCoordinates" xlink:type="simple"><named-content content-type="geo-json" specific-use="{&#34;type&#34;:&#34;Point&#34;,&#34;coordinates&#34;:[-66.993250,9.113233]}" id="NCID0ENTBI" xlink:type="simple">9°6.794'N, 66°59.595'W</named-content></named-content>, 152m, 8.i.2009, leg. Short, García, Miller, Camacho and Joly, stream, VZ09-0108-03X (3 exs, <named-content xmlns:xlink="http://www.w3.org/1999/xlink" content-type="dwc:institutional_code" xlink:type="simple">SEMC</named-content>); Río Guárico, N. San Juan, <named-content xmlns:xlink="http://www.w3.org/1999/xlink" content-type="dwc:verbatimCoordinates" xlink:type="simple"><named-content content-type="geo-json" specific-use="{&#34;type&#34;:&#34;Point&#34;,&#34;coordinates&#34;:[-67.377730,9.957880]}" id="NCID0E1TBI" xlink:type="simple">9.95788N, 67.37773W</named-content></named-content>, 435 m, 8.i.2009, leg. K. Miller &amp; L. Joly, along river, VZ09-0108-01X (5 exs., <named-content xmlns:xlink="http://www.w3.org/1999/xlink" content-type="dwc:institutional_code" xlink:type="simple">SEMC</named-content>); ~15 km south of San Juan, <named-content xmlns:xlink="http://www.w3.org/1999/xlink" content-type="dwc:verbatimCoordinates" xlink:type="simple"><named-content content-type="geo-json" specific-use="{&#34;type&#34;:&#34;Point&#34;,&#34;coordinates&#34;:[-67.353350,9.772017]}" id="NCID0EHUBI" xlink:type="simple">9°46.321'N, 67°21.201'W</named-content></named-content>, 255 m, 3.i.2006, leg. A. E. Z. Short, stream margin and rock pools, AS-06-005 (1 ex., <named-content xmlns:xlink="http://www.w3.org/1999/xlink" content-type="dwc:institutional_code" xlink:type="simple">SEMC</named-content>); ~20 km north of Dos Caminos, <named-content xmlns:xlink="http://www.w3.org/1999/xlink" content-type="dwc:verbatimCoordinates" xlink:type="simple"><named-content content-type="geo-json" specific-use="{&#34;type&#34;:&#34;Point&#34;,&#34;coordinates&#34;:[-67.316717,9.733900]}" id="NCID0EUUBI" xlink:type="simple">9°44.034'N, 67°19.003'W</named-content></named-content>, 225 m, leg. A. E. Z. Short, gravelly margin of river, AS-06-020 (24 exs., <named-content xmlns:xlink="http://www.w3.org/1999/xlink" content-type="dwc:institutional_code" xlink:type="simple">SEMC</named-content>). <bold>Falcón</bold>: Rio Ricoa near Dos Bocas, <named-content xmlns:xlink="http://www.w3.org/1999/xlink" content-type="dwc:verbatimCoordinates" xlink:type="simple"><named-content content-type="geo-json" specific-use="{&#34;type&#34;:&#34;Point&#34;,&#34;coordinates&#34;:[-69.434350,11.290400]}" id="NCID0EDVBI" xlink:type="simple">11°17.424'N, 69°26.061'W</named-content></named-content>, 170 m, 9.vii.2009, leg. Short, Sites, Gustafson, García, Camacho, and Inciarte, along river margins, VZ09-0709-02A/L-1063 (4 exs., <named-content xmlns:xlink="http://www.w3.org/1999/xlink" content-type="dwc:institutional_code" xlink:type="simple">SEMC</named-content>). <bold>Lara</bold>: Río Salado west of Arenales, <named-content xmlns:xlink="http://www.w3.org/1999/xlink" content-type="dwc:verbatimCoordinates" xlink:type="simple"><named-content content-type="geo-json" specific-use="{&#34;type&#34;:&#34;Point&#34;,&#34;coordinates&#34;:[-69.957633,10.154333]}" id="NCID0ESVBI" xlink:type="simple">10°9.260'N, 69°57.458'W</named-content></named-content>, 490 m, 22.i.2009, leg. Short, García, and Camacho, gravel stream, VZ09-0122-01X (5 exs., <named-content xmlns:xlink="http://www.w3.org/1999/xlink" content-type="dwc:institutional_code" xlink:type="simple">SEMC</named-content>). <bold>Trujillo</bold>: Rio Jirajara near Sabana Grande, <named-content xmlns:xlink="http://www.w3.org/1999/xlink" content-type="dwc:verbatimCoordinates" xlink:type="simple"><named-content content-type="geo-json" specific-use="{&#34;type&#34;:&#34;Point&#34;,&#34;coordinates&#34;:[-70.542833,9.705117]}" id="NCID0EBWBI" xlink:type="simple">9°42.307'N, 70°32.570'W</named-content></named-content>, 199 m, 29.i.2012, leg. Short, Arias, and Gustafson, muddy pool in floodplain, VZ12-0129-02A (4 exs., <named-content xmlns:xlink="http://www.w3.org/1999/xlink" content-type="dwc:institutional_code" xlink:type="simple">SEMC</named-content>). <bold>Zulia</bold>: Perija National Park Tukuko, Río Manantial, <named-content xmlns:xlink="http://www.w3.org/1999/xlink" content-type="dwc:verbatimCoordinates" xlink:type="simple"><named-content content-type="geo-json" specific-use="{&#34;type&#34;:&#34;Point&#34;,&#34;coordinates&#34;:[-72.821833,9.841500]}" id="NCID0EQWBI" xlink:type="simple">9°50.490'N, 72°49.310'W</named-content></named-content>, 270 m, 29.i.2009, leg. Short, García, and Camacho, gravel margin, VZ09-0129-01A (13 exs., <named-content xmlns:xlink="http://www.w3.org/1999/xlink" content-type="dwc:institutional_code" xlink:type="simple">SEMC</named-content>, including DNA Voucher SLE534); same data as previous except: 22.ix.2007, leg. A. E. Z. Short, rock pools/margins, AS-07-020b (27 exs., <named-content xmlns:xlink="http://www.w3.org/1999/xlink" content-type="dwc:institutional_code" xlink:type="simple">SEMC</named-content>); same data as previous except: 16.vii.2008, leg A. Short, margins and pools, AS-08-027 (14 exs., <named-content xmlns:xlink="http://www.w3.org/1999/xlink" content-type="dwc:institutional_code" xlink:type="simple">SEMC</named-content>); Perija National Park, Rio Tukuko, <named-content xmlns:xlink="http://www.w3.org/1999/xlink" content-type="dwc:verbatimCoordinates" xlink:type="simple"><named-content content-type="geo-json" specific-use="{&#34;type&#34;:&#34;Point&#34;,&#34;coordinates&#34;:[-72.805567,9.841917]}" id="NCID0EHXBI" xlink:type="simple">09°50.515'N, 72°48.334'W</named-content></named-content>, 15.vii.2008, leg. A. E. Z. Short, upstream of Tukuko, AS-08-029 (1 ex., <named-content xmlns:xlink="http://www.w3.org/1999/xlink" content-type="dwc:institutional_code" xlink:type="simple">SEMC</named-content>); Perija National Park, Toromo, <named-content xmlns:xlink="http://www.w3.org/1999/xlink" content-type="dwc:verbatimCoordinates" xlink:type="simple"><named-content content-type="geo-json" specific-use="{&#34;type&#34;:&#34;Point&#34;,&#34;coordinates&#34;:[-72.716233,10.050967]}" id="NCID0EUXBI" xlink:type="simple">10°03.058'N, 72°42.974'W</named-content></named-content>, 435 m, 31.xii.2005, leg. A. E. Z. Short, small stream and seep, AS-06-001 (5 exs., <named-content xmlns:xlink="http://www.w3.org/1999/xlink" content-type="dwc:institutional_code" xlink:type="simple">SEMC</named-content>); same data as previous except: 28.i.2009, leg. A. Short, detrital pool, VZ09-0128-01A (3 exs., <named-content xmlns:xlink="http://www.w3.org/1999/xlink" content-type="dwc:institutional_code" xlink:type="simple">SEMC</named-content>); c. 15 km southwest of El Dibujo, <named-content xmlns:xlink="http://www.w3.org/1999/xlink" content-type="dwc:verbatimCoordinates" xlink:type="simple"><named-content content-type="geo-json" specific-use="{&#34;type&#34;:&#34;Point&#34;,&#34;coordinates&#34;:[-72.323310,10.793070]}" id="NCID0EGYBI" xlink:type="simple">10.79307N, 72.32331W</named-content></named-content>, 155 m, 30.xii.2008, leg. Short, García, and Camacho, muddy puddle, VZ08-1230-03B (1 ex, <named-content xmlns:xlink="http://www.w3.org/1999/xlink" content-type="dwc:institutional_code" xlink:type="simple">SEMC</named-content>); same data as previous except: in stream, VZ08-1230-03X (2 exs., <named-content xmlns:xlink="http://www.w3.org/1999/xlink" content-type="dwc:institutional_code" xlink:type="simple">SEMC</named-content>); Marshy pond, <named-content xmlns:xlink="http://www.w3.org/1999/xlink" content-type="dwc:verbatimCoordinates" xlink:type="simple"><named-content content-type="geo-json" specific-use="{&#34;type&#34;:&#34;Point&#34;,&#34;coordinates&#34;:[-72.308370,10.854980]}" id="NCID0EYYBI" xlink:type="simple">10.85498N, 72.30837W</named-content></named-content>, 81 m, 30.xii.2008, leg. Short, García, and Camacho, pond margin, VZ08-1230-02X (1 ex., <named-content xmlns:xlink="http://www.w3.org/1999/xlink" content-type="dwc:institutional_code" xlink:type="simple">SEMC</named-content>); 15 km west of Machiques, <named-content xmlns:xlink="http://www.w3.org/1999/xlink" content-type="dwc:verbatimCoordinates" xlink:type="simple"><named-content content-type="geo-json" specific-use="{&#34;type&#34;:&#34;Point&#34;,&#34;coordinates&#34;:[-72.710250,10.049367]}" id="NCID0EFZBI" xlink:type="simple">10°02.962'N, 72°42.615'W</named-content></named-content>, 432 m, 31.xii.2005, leg. A. E. Z. Short, isolated rock pool, AS-06-002 (1 ex., <named-content xmlns:xlink="http://www.w3.org/1999/xlink" content-type="dwc:institutional_code" xlink:type="simple">SEMC</named-content>); Quebrada Riencito, <named-content xmlns:xlink="http://www.w3.org/1999/xlink" content-type="dwc:verbatimCoordinates" xlink:type="simple"><named-content content-type="geo-json" specific-use="{&#34;type&#34;:&#34;Point&#34;,&#34;coordinates&#34;:[-72.322100,10.860410]}" id="NCID0ESZBI" xlink:type="simple">10.86041N, 72.32210W</named-content></named-content>, 95 m, 30.xii.2008, leg. A. Short and M. García, along margin, VZ08-1230-01B (34 exs., <named-content xmlns:xlink="http://www.w3.org/1999/xlink" content-type="dwc:institutional_code" xlink:type="simple">MIZA</named-content>, <named-content xmlns:xlink="http://www.w3.org/1999/xlink" content-type="dwc:institutional_code" xlink:type="simple">SEMC</named-content>).</p></tp:treatment-sec><tp:treatment-sec sec-type="Differential diagnosis" id="SECID0EB1BI"><title>Differential diagnosis.</title><p>This species may be easily distinguished from others in the region by mesoventrite raised into an acute tooth (Fig. <xref ref-type="fig" rid="F7">7A</xref>), shared only with the sympatric <italic><tp:taxon-name><tp:taxon-name-part taxon-name-part-type="genus" reg="Chasmogenus">C.</tp:taxon-name-part> <tp:taxon-name-part taxon-name-part-type="species" reg="cuspifer">cuspifer</tp:taxon-name-part></tp:taxon-name></italic>. <italic><tp:taxon-name><tp:taxon-name-part taxon-name-part-type="genus" reg="Chasmogenus">Chasmogenus</tp:taxon-name-part> <tp:taxon-name-part taxon-name-part-type="species" reg="bariorum">bariorum</tp:taxon-name-part></tp:taxon-name></italic> can be separated from <italic><tp:taxon-name><tp:taxon-name-part taxon-name-part-type="genus" reg="Chasmogenus">C.</tp:taxon-name-part> <tp:taxon-name-part taxon-name-part-type="species" reg="cuspifer">cuspifer</tp:taxon-name-part></tp:taxon-name></italic> by its larger size (≥ 3.5 mm) and narrower apex of the median lobe (11A–H).</p></tp:treatment-sec><tp:treatment-sec sec-type="description" id="SECID0EM2BI"><title>Description.</title><p><bold><italic>Size and color.</italic></bold> Total body length 3.5–3.7 mm. Body form elongate oval with slightly subparallel lateral margins. Dorsum of head very dark brown to black, anterior margin of labrum slightly paler in color (Fig. <xref ref-type="fig" rid="F8">8C</xref>). Pronotum dark brown, distinctly paler at anterior and lateral margins; elytra dark brown, slightly paler at posterior margins (Fig. <xref ref-type="fig" rid="F3">3D</xref>). Prosternum and abdominal ventrites dark brown; meso- and metaventrites dark red-brown, trochanters and glabrous portion of femora red-orange (Fig. <xref ref-type="fig" rid="F3">3F</xref>). <bold><italic>Head.</italic></bold> Ground punctation on head fine. Clypeus with anteromedial emargination, which exposes a trapezoidal-shaped gap between clypeus and labrum (Fig. <xref ref-type="fig" rid="F8">8C</xref>). Mentum weakly depressed in anterior half with shallowly rounded anteromedial notch. Maxillary palps long, longer than width of head immediately posterior to eyes. <bold><italic>Thorax.</italic></bold> Ground punctation of pronotum fine. Prosternum moderately tectiform. Mesoventrite with median longitudinal carina, which is elevated into an acute tooth medially (Fig. <xref ref-type="fig" rid="F7">7A</xref>). Metafemora densely pubescent with long golden setae in basal four-fifths (Fig. <xref ref-type="fig" rid="F3">3F</xref>). <bold><italic>Aedeagus.</italic></bold> Aedeagus (Fig. <xref ref-type="fig" rid="F11">11A–H</xref>) with outer margins of median lobe straight and parallel sided, with apex in the form of an acutely pointed triangle, which distinctly extends beyond the apex of the parameres. Sclerite of the median lobe not expanded. Gonopore situated less than half of one gonopore width below the apex of the median lobe. Parameres symmetrical, with outer margins slightly curved along entire length, appearing weakly convex; apex bifid, with outer and inner lobes subequal in height but with inner lobe usually narrower. Basal piece long, subequal to the length of the parameres.</p></tp:treatment-sec><tp:treatment-sec sec-type="distribution" id="SECID0E33BI"><title>Distribution.</title><p>Venezuela (Aragua, Falcón, Guárico, Lara, Trujillo, Zulia) (Fig. <xref ref-type="fig" rid="F17">17</xref>).</p></tp:treatment-sec><tp:treatment-sec sec-type="biology" id="SECID0EG4BI"><title>Biology.</title><p>Nearly all specimens are associated with the margins or side pools of streams and small rivers in the foothills of various Andean regions of Venezuela up to elevations of ca. 500 m. (Fig. <xref ref-type="fig" rid="F19">19A–C</xref>, <xref ref-type="fig" rid="F19">19E, F</xref>)</p></tp:treatment-sec><tp:treatment-sec sec-type="remarks" id="SECID0EU4BI"><title>Remarks.</title><p><xref ref-type="bibr" rid="B3">García (2000)</xref> described three species from the Rio Manantial, a small forested stream near Tokuko in the Serranía de Perijá in northwestern Venezuela. We compared the holotypes of <italic><tp:taxon-name><tp:taxon-name-part taxon-name-part-type="genus" reg="Chasmogenus">C.</tp:taxon-name-part> <tp:taxon-name-part taxon-name-part-type="species" reg="bariorum">bariorum</tp:taxon-name-part></tp:taxon-name></italic>, <italic><tp:taxon-name><tp:taxon-name-part taxon-name-part-type="genus" reg="Chasmogenus">C.</tp:taxon-name-part> <tp:taxon-name-part taxon-name-part-type="species" reg="occidentalis">occidentalis</tp:taxon-name-part></tp:taxon-name></italic>, and <italic><tp:taxon-name><tp:taxon-name-part taxon-name-part-type="genus" reg="Chasmogenus">C.</tp:taxon-name-part> <tp:taxon-name-part taxon-name-part-type="species" reg="yukparum">yukparum</tp:taxon-name-part></tp:taxon-name></italic> and determined they are conspecific. Because all three were described in the same publication, we here select <italic><tp:taxon-name><tp:taxon-name-part taxon-name-part-type="genus" reg="Chasmogenus">C.</tp:taxon-name-part> <tp:taxon-name-part taxon-name-part-type="species" reg="bariorum">bariorum</tp:taxon-name-part></tp:taxon-name></italic> as the valid name based on the principal of first reviser.</p><p>The shape of the mesoventral tooth was used as a primary character to separate these three species but after examining specimens from a variety of localities we found this character to be variable. The presence of only a single species despite the variability of this feature is also supported by genetic data (Fig. <xref ref-type="fig" rid="F1">1</xref>). In his species descriptions, <xref ref-type="bibr" rid="B3">García (2000)</xref> further differentiates <italic><tp:taxon-name><tp:taxon-name-part taxon-name-part-type="genus" reg="Chasmogenus">C.</tp:taxon-name-part> <tp:taxon-name-part taxon-name-part-type="species" reg="yukparum">yukparum</tp:taxon-name-part></tp:taxon-name></italic> from <italic><tp:taxon-name><tp:taxon-name-part taxon-name-part-type="genus" reg="Chasmogenus">C.</tp:taxon-name-part> <tp:taxon-name-part taxon-name-part-type="species" reg="bariorum">bariorum</tp:taxon-name-part></tp:taxon-name></italic> and <italic><tp:taxon-name><tp:taxon-name-part taxon-name-part-type="genus" reg="Chasmogenus">C.</tp:taxon-name-part> <tp:taxon-name-part taxon-name-part-type="species" reg="occidentalis">occidentalis</tp:taxon-name-part></tp:taxon-name></italic> by indicating that the former has asymmetrical mandibles, while the latter two exhibit symmetrical mandibles; however, in the identification key this character is reversed, with the mandibles of <italic><tp:taxon-name><tp:taxon-name-part taxon-name-part-type="genus" reg="Chasmogenus">C.</tp:taxon-name-part> <tp:taxon-name-part taxon-name-part-type="species" reg="occidentalis">occidentalis</tp:taxon-name-part></tp:taxon-name></italic> being described as asymmetrical while those of <italic><tp:taxon-name><tp:taxon-name-part taxon-name-part-type="genus" reg="Chasmogenus">C.</tp:taxon-name-part> <tp:taxon-name-part taxon-name-part-type="species" reg="yukparum">yukparum</tp:taxon-name-part></tp:taxon-name></italic> are symmetrical. Regardless, we examined the mandibles in the three holotypes and found no substantial difference in mandibular symmetry; all three types have bifid mandibles with minor variation in the size of the teeth, as with many of the other specimens we examined.</p><p>There appears to be some confusion with regard to the genitalia slides associated with the holotypes. In <xref ref-type="bibr" rid="B3">García (2000)</xref>, the caption of fig. 3 indicates all illustrated genitalia are of the holotypes. However, this is not possible as some of the labeled holotypes are undissected males. Because <italic><tp:taxon-name><tp:taxon-name-part taxon-name-part-type="genus" reg="Chasmogenus">C.</tp:taxon-name-part> <tp:taxon-name-part taxon-name-part-type="species" reg="yukparum">yukparum</tp:taxon-name-part></tp:taxon-name></italic> was described from a single male and its abdomen is partially missing, we presume the genitalia slide associated with the holotype is in fact the holotype. However, we are uncertain of which exact specimens should be associated with the “type” genitalia slides of <italic><tp:taxon-name><tp:taxon-name-part taxon-name-part-type="genus" reg="Chasmogenus">C.</tp:taxon-name-part> <tp:taxon-name-part taxon-name-part-type="species" reg="bariorum">bariorum</tp:taxon-name-part></tp:taxon-name></italic> and <italic><tp:taxon-name><tp:taxon-name-part taxon-name-part-type="genus" reg="Chasmogenus">C.</tp:taxon-name-part> <tp:taxon-name-part taxon-name-part-type="species" reg="occidentalis">occidentalis</tp:taxon-name-part></tp:taxon-name></italic>. Regardless, this uncertain association does not impact any of our conclusions regarding their synonymy: it is clear that all three genitalia slides represent a single species (<italic><tp:taxon-name><tp:taxon-name-part taxon-name-part-type="genus" reg="Chasmogenus">C.</tp:taxon-name-part> <tp:taxon-name-part taxon-name-part-type="species" reg="bariorum">bariorum</tp:taxon-name-part></tp:taxon-name></italic>) and that all three male holotype specimens represent the same conspecific species as those on the slides.</p></tp:treatment-sec><tp:treatment-sec><!--Section generated to contain objects referenced in tp:taxon-treatment.--><fig id="F3" position="float" orientation="portrait"><object-id xmlns:xlink="http://www.w3.org/1999/xlink" content-type="doi" xlink:type="simple">10.3897/zookeys.934.49359.figure3</object-id><object-id xmlns:xlink="http://www.w3.org/1999/xlink" content-type="arpha" xlink:type="simple">675A0DEA-16C7-5358-961C-CA8C6B853173</object-id><label>Figure 3.</label><caption><p>Habitus of <italic><tp:taxon-name><tp:taxon-name-part taxon-name-part-type="genus" reg="Chasmogenus">Chasmogenus</tp:taxon-name-part></tp:taxon-name></italic> spp. <bold>A–C</bold><italic><tp:taxon-name><tp:taxon-name-part taxon-name-part-type="genus" reg="Chasmogenus">C.</tp:taxon-name-part> <tp:taxon-name-part taxon-name-part-type="species" reg="flavomarginatus">flavomarginatus</tp:taxon-name-part></tp:taxon-name></italic>: <bold>A</bold> dorsal view <bold>B</bold> lateral view <bold>C</bold> ventral view. <bold>D–F</bold><italic><tp:taxon-name><tp:taxon-name-part taxon-name-part-type="genus" reg="Chasmogenus">C.</tp:taxon-name-part> <tp:taxon-name-part taxon-name-part-type="species" reg="bariorum">bariorum</tp:taxon-name-part></tp:taxon-name></italic>: <bold>D</bold> dorsal view <bold>E</bold> lateral view <bold>F</bold> ventral view. <bold>G–I</bold><italic><tp:taxon-name><tp:taxon-name-part taxon-name-part-type="genus" reg="Chasmogenus">C.</tp:taxon-name-part> <tp:taxon-name-part taxon-name-part-type="species" reg="castaneus">castaneus</tp:taxon-name-part></tp:taxon-name></italic><bold>G</bold> dorsal view <bold>H</bold> lateral view <bold>I</bold> ventral view. Scale bar: 2 mm.</p></caption><graphic xmlns:xlink="http://www.w3.org/1999/xlink" xlink:href="zookeys-934-025-g003.jpg" position="float" orientation="portrait" xlink:type="simple" id="oo_411758.jpg"><uri content-type="original_file" xlink:type="simple">https://binary.pensoft.net/fig/411758</uri></graphic></fig><fig id="F6" position="float" orientation="portrait"><object-id xmlns:xlink="http://www.w3.org/1999/xlink" content-type="doi" xlink:type="simple">10.3897/zookeys.934.49359.figure6</object-id><object-id xmlns:xlink="http://www.w3.org/1999/xlink" content-type="arpha" xlink:type="simple">3DEC3287-0C2D-51A9-BA77-21AE7B73A5A4</object-id><label>Figure 6.</label><caption><p>Holotype labels of the four Venezuelan species of <italic><tp:taxon-name><tp:taxon-name-part taxon-name-part-type="genus" reg="Chasmogenus">Chasmogenus</tp:taxon-name-part></tp:taxon-name></italic> described by <xref ref-type="bibr" rid="B3">García (2000)</xref>.</p></caption><graphic xmlns:xlink="http://www.w3.org/1999/xlink" xlink:href="zookeys-934-025-g006.jpg" position="float" orientation="portrait" xlink:type="simple" id="oo_411761.jpg"><uri content-type="original_file" xlink:type="simple">https://binary.pensoft.net/fig/411761</uri></graphic></fig><fig id="F11" position="float" orientation="portrait"><object-id xmlns:xlink="http://www.w3.org/1999/xlink" content-type="doi" xlink:type="simple">10.3897/zookeys.934.49359.figure11</object-id><object-id xmlns:xlink="http://www.w3.org/1999/xlink" content-type="arpha" xlink:type="simple">ECF2C40F-AEB5-5A1D-867E-0E7FBDBD8718</object-id><label>Figure 11.</label><caption><p>Aedeagi (dorsal view) <bold>A</bold><italic><tp:taxon-name><tp:taxon-name-part taxon-name-part-type="genus" reg="Chasmogenus">C.</tp:taxon-name-part> <tp:taxon-name-part taxon-name-part-type="species" reg="bariorum">bariorum</tp:taxon-name-part></tp:taxon-name></italic> holotype (Venezuela: Zulia) <bold>B</bold><italic><tp:taxon-name><tp:taxon-name-part taxon-name-part-type="genus" reg="Chasmogenus">C.</tp:taxon-name-part> <tp:taxon-name-part taxon-name-part-type="species" reg="occidentalis">occidentalis</tp:taxon-name-part></tp:taxon-name></italic> holotype <bold>C</bold><italic><tp:taxon-name><tp:taxon-name-part taxon-name-part-type="genus" reg="Chasmogenus">C.</tp:taxon-name-part> <tp:taxon-name-part taxon-name-part-type="species" reg="yukparum">yukparum</tp:taxon-name-part></tp:taxon-name></italic> holotype <bold>D–H</bold><italic><tp:taxon-name><tp:taxon-name-part taxon-name-part-type="genus" reg="Chasmogenus">C.</tp:taxon-name-part> <tp:taxon-name-part taxon-name-part-type="species" reg="bariorum">bariorum</tp:taxon-name-part></tp:taxon-name></italic><bold>D</bold> specimen from Zulia <bold>E</bold> specimen from Aragua <bold>F</bold> specimen from Falcón <bold>G</bold> specimen from Guárico <bold>H</bold> specimen from Trujillo. Scale bars: 0.25 mm.</p></caption><graphic xmlns:xlink="http://www.w3.org/1999/xlink" xlink:href="zookeys-934-025-g011.jpg" position="float" orientation="portrait" xlink:type="simple" id="oo_411766.jpg"><uri content-type="original_file" xlink:type="simple">https://binary.pensoft.net/fig/411766</uri></graphic></fig><fig id="F17" position="float" orientation="portrait"><object-id xmlns:xlink="http://www.w3.org/1999/xlink" content-type="doi" xlink:type="simple">10.3897/zookeys.934.49359.figure17</object-id><object-id xmlns:xlink="http://www.w3.org/1999/xlink" content-type="arpha" xlink:type="simple">DC3C1004-D485-57B4-AF53-777636B24026</object-id><label>Figure 17.</label><caption><p>Distribution of <italic><tp:taxon-name><tp:taxon-name-part taxon-name-part-type="genus" reg="Chasmogenus">Chasmogenus</tp:taxon-name-part></tp:taxon-name></italic> spp.</p></caption><graphic xmlns:xlink="http://www.w3.org/1999/xlink" xlink:href="zookeys-934-025-g017.jpg" position="float" orientation="portrait" xlink:type="simple" id="oo_411772.jpg"><uri content-type="original_file" xlink:type="simple">https://binary.pensoft.net/fig/411772</uri></graphic></fig><fig id="F19" position="float" orientation="portrait"><object-id xmlns:xlink="http://www.w3.org/1999/xlink" content-type="doi" xlink:type="simple">10.3897/zookeys.934.49359.figure19</object-id><object-id xmlns:xlink="http://www.w3.org/1999/xlink" content-type="arpha" xlink:type="simple">0086A8AC-3A63-54A9-8562-643B6CE0C2F8</object-id><label>Figure 19.</label><caption><p>Habitat of <italic><tp:taxon-name><tp:taxon-name-part taxon-name-part-type="genus" reg="Chasmogenus">Chasmogenus</tp:taxon-name-part></tp:taxon-name></italic> spp in the Andean region of Venezuela. <bold>A, B</bold> Type locality and habitat for <italic><tp:taxon-name><tp:taxon-name-part taxon-name-part-type="genus" reg="Chasmogenus">C.</tp:taxon-name-part> <tp:taxon-name-part taxon-name-part-type="species" reg="bariorum">bariorum</tp:taxon-name-part></tp:taxon-name></italic>, <italic><tp:taxon-name><tp:taxon-name-part taxon-name-part-type="genus" reg="Chasmogenus">C.</tp:taxon-name-part> <tp:taxon-name-part taxon-name-part-type="species" reg="cuspifer">cuspifer</tp:taxon-name-part></tp:taxon-name></italic>, and <italic><tp:taxon-name><tp:taxon-name-part taxon-name-part-type="genus" reg="Chasmogenus">C.</tp:taxon-name-part> <tp:taxon-name-part taxon-name-part-type="species" reg="castaneus">castaneus</tp:taxon-name-part></tp:taxon-name></italic>, near El Tukuko, Rio Manantial collecting event VZ09-0129-01A) <bold>C</bold> habitat for <italic><tp:taxon-name><tp:taxon-name-part taxon-name-part-type="genus" reg="Chasmogenus">C.</tp:taxon-name-part> <tp:taxon-name-part taxon-name-part-type="species" reg="bariorum">bariorum</tp:taxon-name-part></tp:taxon-name></italic> and <italic><tp:taxon-name><tp:taxon-name-part taxon-name-part-type="genus" reg="Chasmogenus">C.</tp:taxon-name-part> <tp:taxon-name-part taxon-name-part-type="species" reg="cuspifer">cuspifer</tp:taxon-name-part></tp:taxon-name></italic>, Henri Pittier National Park, Rio Cumboto (collecting event VZ09-0104-02B) <bold>D</bold> type locality and habitat for <italic><tp:taxon-name><tp:taxon-name-part taxon-name-part-type="genus" reg="Chasmogenus">C.</tp:taxon-name-part> <tp:taxon-name-part taxon-name-part-type="species" reg="flavomarginatus">flavomarginatus</tp:taxon-name-part></tp:taxon-name></italic>, ca. 13 km NW of Baranitas (collecting event VZ12-0124-02B) <bold>E</bold> habitat for <italic><tp:taxon-name><tp:taxon-name-part taxon-name-part-type="genus" reg="Chasmogenus">C.</tp:taxon-name-part> <tp:taxon-name-part taxon-name-part-type="species" reg="bariorum">bariorum</tp:taxon-name-part></tp:taxon-name></italic> and <italic><tp:taxon-name><tp:taxon-name-part taxon-name-part-type="genus" reg="Chasmogenus">C.</tp:taxon-name-part> <tp:taxon-name-part taxon-name-part-type="species" reg="lineatus">lineatus</tp:taxon-name-part></tp:taxon-name></italic>, between San Juan and Dos Caminos, Rio San Antonio (collecting event VZ09-0108-02A) <bold>F</bold> habitat for <italic><tp:taxon-name><tp:taxon-name-part taxon-name-part-type="genus" reg="Chasmogenus">C.</tp:taxon-name-part> <tp:taxon-name-part taxon-name-part-type="species" reg="bariorum">bariorum</tp:taxon-name-part></tp:taxon-name></italic> and <italic><tp:taxon-name><tp:taxon-name-part taxon-name-part-type="genus" reg="Chasmogenus">C.</tp:taxon-name-part> <tp:taxon-name-part taxon-name-part-type="species" reg="lineatus">lineatus</tp:taxon-name-part></tp:taxon-name></italic>, near Arenales, Rio Salado (collecting event VZ09-0122-01X).</p></caption><graphic xmlns:xlink="http://www.w3.org/1999/xlink" xlink:href="zookeys-934-025-g019.jpg" position="float" orientation="portrait" xlink:type="simple" id="oo_411774.jpg"><uri content-type="original_file" xlink:type="simple">https://binary.pensoft.net/fig/411774</uri></graphic></fig><fig id="F1" position="float" orientation="portrait"><object-id xmlns:xlink="http://www.w3.org/1999/xlink" content-type="doi" xlink:type="simple">10.3897/zookeys.934.49359.figure1</object-id><object-id xmlns:xlink="http://www.w3.org/1999/xlink" content-type="arpha" xlink:type="simple">C89D6D1E-43FA-5066-8729-50F4E94F21DE</object-id><label>Figure 1.</label><caption><p>Maximum likelihood phylogeny of <italic><tp:taxon-name><tp:taxon-name-part taxon-name-part-type="genus" reg="Chasmogenus">Chasmogenus</tp:taxon-name-part></tp:taxon-name></italic> spp. based on <abbrev xmlns:xlink="http://www.w3.org/1999/xlink" xlink:title="cytochrome c oxidase I" id="ABBRID0ERZAG" xlink:type="simple">COI</abbrev> sequences. Ultra Fast Bootstrap (UFBS) values are indicated at nodes.</p></caption><graphic xmlns:xlink="http://www.w3.org/1999/xlink" xlink:href="zookeys-934-025-g001.jpg" position="float" orientation="portrait" xlink:type="simple" id="oo_411756.jpg"><uri content-type="original_file" xlink:type="simple">https://binary.pensoft.net/fig/411756</uri></graphic></fig></tp:treatment-sec><ref-list><ref id="B3"><mixed-citation xmlns:xlink="http://www.w3.org/1999/xlink" xlink:type="simple"><person-group><name name-style="western"><surname>García</surname><given-names>M</given-names></name></person-group> (<year>2000</year>) <article-title>Cuatro Nuevas Especies de <italic><tp:taxon-name><tp:taxon-name-part taxon-name-part-type="genus">Chasmogenus</tp:taxon-name-part></tp:taxon-name></italic> Sharp, 1982 (<tp:taxon-name><tp:taxon-name-part taxon-name-part-type="order">Coleoptera</tp:taxon-name-part></tp:taxon-name>: <tp:taxon-name><tp:taxon-name-part taxon-name-part-type="family">Hydrophilidae</tp:taxon-name-part></tp:taxon-name>: <tp:taxon-name><tp:taxon-name-part taxon-name-part-type="subfamily">Hydrophilinae</tp:taxon-name-part></tp:taxon-name>) de Venezuela.</article-title><source>Boletín del Centro de Investigaciones Biológicas Universidad del Zulia</source><volume>34</volume>: <fpage>45</fpage>–<lpage>58</lpage>.</mixed-citation></ref></ref-list></tp:taxon-treatment>
