# Supplementary material for: Review of the genus Chasmogenus Sharp, 1882 of northeastern South America with an emphasis on Venezuela, Suriname, and Guyana (Coleoptera, Hydrophilidae, Acidocerinae)
Source: Zookeys. 2020 May 19;934:25–79. doi: 10.3897/zookeys.934.49359 (PMC7250940; doi:10.3897/zookeys.934.49359)
Supplement: XML Treatment for Chasmogenus ignotus [file zookeys.934.49359-treatment14.xml]

<!DOCTYPE tp:taxon-treatment
  PUBLIC "-//TaxonX//DTD Taxonomic Treatment Publishing DTD v0 20100105//EN" "tax-treatment-NSO.dtd">
<tp:taxon-treatment xmlns:tp="http://www.plazi.org/taxpub"><tp:treatment-meta><kwd-group><label>Taxon classification</label><kwd><named-content xmlns:xlink="http://www.w3.org/1999/xlink" content-type="kingdom">Animalia</named-content></kwd><kwd><named-content xmlns:xlink="http://www.w3.org/1999/xlink" content-type="order">Coleoptera</named-content></kwd><kwd><named-content xmlns:xlink="http://www.w3.org/1999/xlink" content-type="family">Hydrophilidae</named-content></kwd></kwd-group><mixed-citation publication-type="journal"><person-group><name><surname>Smith</surname><given-names>Rachel R.</given-names></name><name><surname>Short</surname><given-names>Andrew Edward Z.</given-names></name></person-group><article-title>Review of the genus <italic><tp:taxon-name><tp:taxon-name-part taxon-name-part-type="genus" reg="Chasmogenus">Chasmogenus</tp:taxon-name-part></tp:taxon-name></italic> Sharp, 1882 of northeastern South America with an emphasis on Venezuela, Suriname, and Guyana (<tp:taxon-name><tp:taxon-name-part taxon-name-part-type="order">Coleoptera</tp:taxon-name-part></tp:taxon-name>, <tp:taxon-name><tp:taxon-name-part taxon-name-part-type="family">Hydrophilidae</tp:taxon-name-part></tp:taxon-name>, <tp:taxon-name><tp:taxon-name-part taxon-name-part-type="subfamily">Acidocerinae</tp:taxon-name-part></tp:taxon-name>)</article-title><source>Zookeys</source><day>19</day><month>5</month><year>2020</year><volume>934</volume><fpage>25</fpage><lpage>79</lpage><pub-id pub-id-type="doi">10.3897/zookeys.934.49359</pub-id></mixed-citation></tp:treatment-meta><tp:nomenclature><tp:taxon-name><object-id xmlns:xlink="http://www.w3.org/1999/xlink" content-type="arpha" xlink:type="simple">D0397F55-EFA4-546E-A48F-A055D5A9314C</object-id>
              <tp:taxon-name-part taxon-name-part-type="genus" reg="Chasmogenus">Chasmogenus</tp:taxon-name-part>
              <tp:taxon-name-part taxon-name-part-type="species" reg="ignotus">ignotus</tp:taxon-name-part>
              <object-id xmlns:xlink="http://www.w3.org/1999/xlink" content-type="zoobank" xlink:type="simple">http://zoobank.org/8DCFAD4B-4C3E-45C6-AAB9-1D92CD9488EC</object-id>
            </tp:taxon-name><tp:taxon-status xmlns:xlink="http://www.w3.org/1999/xlink" xlink:type="simple">sp. nov.</tp:taxon-status><xref ref-type="fig" rid="F16">Figures 16E–H</xref><xref ref-type="fig" rid="F17">, 17</xref></tp:nomenclature><tp:treatment-sec sec-type="type material" id="SECID0EXPAK"><title>Type material.</title><p><bold>Holotype (male)</bold>: “Brazil: Amazonas: Manaus/ <named-content xmlns:xlink="http://www.w3.org/1999/xlink" content-type="dwc:verbatimCoordinates" xlink:type="simple"><named-content content-type="geo-json" specific-use="{&#34;type&#34;:&#34;Point&#34;,&#34;coordinates&#34;:[-59.975140,-2.930790]}" id="NCID0ECQAK" xlink:type="simple">-2.93079, -59.97514</named-content></named-content>, 75 m/ Ducke Reserve, near Station/ 5–10.vi.2018; leg. Short &amp; Team/ Flight Intercept Trap/ BR18-0607-FIT”, “HOLOTYPE/ CHASMOGENUS/ <tp:taxon-name><tp:taxon-name-part taxon-name-part-type="genus" reg="Chasmogenus"/><tp:taxon-name-part taxon-name-part-type="species" reg="ignotus">ignotus</tp:taxon-name-part></tp:taxon-name> sp. n./ des. Smith &amp; Short” (<abbrev xmlns:xlink="http://www.w3.org/1999/xlink" content-type="institution" xlink:title="Instituto Nacional de Pesquisas da Amazônia, Colecão Sistemática da Entomologia, Manaus, Brazil (N. Hamada)" id="ABBRID0EQQAK" xlink:type="simple">INPA</abbrev>). <bold>Paratypes (6): Brazil: Amazonas</bold>: Same data as holotype (5 exs., <abbrev xmlns:xlink="http://www.w3.org/1999/xlink" content-type="institution" xlink:title="Instituto Nacional de Pesquisas da Amazônia, Colecão Sistemática da Entomologia, Manaus, Brazil (N. Hamada)" id="ABBRID0EXQAK" xlink:type="simple">INPA</abbrev>, <named-content xmlns:xlink="http://www.w3.org/1999/xlink" content-type="dwc:institutional_code" xlink:type="simple">SEMC</named-content>); same locality but trail to Igarape Barro Branco, 6.vi.2018, leg. Short &amp; Team, isolated forest pools, BR18-0606-02A (1 ex., <named-content xmlns:xlink="http://www.w3.org/1999/xlink" content-type="dwc:institutional_code" xlink:type="simple">SEMC</named-content> DNA voucher SLE-1844).</p><fig id="F16" position="float" orientation="portrait"><object-id xmlns:xlink="http://www.w3.org/1999/xlink" content-type="doi" xlink:type="simple">10.3897/zookeys.934.49359.figure16</object-id><object-id xmlns:xlink="http://www.w3.org/1999/xlink" content-type="arpha" xlink:type="simple">5B01975A-D235-5143-8D55-5E026EE37432</object-id><label>Figure 16.</label><caption><p>Aedeagi of <italic><tp:taxon-name><tp:taxon-name-part taxon-name-part-type="genus" reg="Chasmogenus">Chasmogenus</tp:taxon-name-part></tp:taxon-name></italic> spp. <bold>A–D</bold><italic><tp:taxon-name><tp:taxon-name-part taxon-name-part-type="genus" reg="Chasmogenus">C.</tp:taxon-name-part> <tp:taxon-name-part taxon-name-part-type="species" reg="tafelbergensis">tafelbergensis</tp:taxon-name-part></tp:taxon-name></italic><bold>A</bold> dorsal view <bold>B</bold> side view <bold>C</bold> side view <bold>D</bold> ventral view <bold>E–H</bold><italic><tp:taxon-name><tp:taxon-name-part taxon-name-part-type="genus" reg="Chasmogenus">C.</tp:taxon-name-part> <tp:taxon-name-part taxon-name-part-type="species" reg="ignotus">ignotus</tp:taxon-name-part></tp:taxon-name></italic><bold>E</bold> dorsal view <bold>F</bold> side view <bold>G</bold> side view <bold>H</bold> ventral view. Scale bar: 0.25 mm.</p></caption><graphic xmlns:xlink="http://www.w3.org/1999/xlink" xlink:href="zookeys-934-025-g016.jpg" position="float" orientation="portrait" xlink:type="simple" id="oo_411771.jpg"><uri content-type="original_file" xlink:type="simple">https://binary.pensoft.net/fig/411771</uri></graphic></fig></tp:treatment-sec><tp:treatment-sec sec-type="Differential diagnosis" id="SECID0EETAK"><title>Differential diagnosis.</title><p>The strongly asymmetrical parameres, highly reduced basal piece, and extraordinary depth of the aedeagus (Fig. <xref ref-type="fig" rid="F16">16E–H</xref>) will easily separate this species from all others except <italic><tp:taxon-name><tp:taxon-name-part taxon-name-part-type="genus" reg="Chasmogenus">C.</tp:taxon-name-part> <tp:taxon-name-part taxon-name-part-type="species" reg="tafelbergensis">tafelbergensis</tp:taxon-name-part></tp:taxon-name></italic>, from which it may be separated by its wider aedeagal profile. Examination of the aedeagus is the only way to definitively identify this species. Unassociated females may not be determined with certainty.</p></tp:treatment-sec><tp:treatment-sec sec-type="description" id="SECID0EZTAK"><title>Description.</title><p><bold><italic>Size and color.</italic></bold> Total body length 3.5 mm. Dorsum of head, pronotum and elytra uniformly dark brown. Venter slightly lighter brown. <bold><italic>Head.</italic></bold> Ground punctation on head fine. Clypeus with anteroposterior emargination which exposes a very narrow, broad gap between clypeus and labrum. Mentum strongly depressed in anterior two-thirds with triangular anteromedial notch. Maxillary palps long, as long as width of head immediately posterior to eyes. <bold><italic>Thorax.</italic></bold> Ground punctation on pronotum moderately coarse. Surface of prosternum even, not tectiform. Mesoventrite with weak elevation forming a posteromedial longitudinal carina. Metafemora densely and uniformly pubescent in basal nine-tenths. <bold><italic>Aedeagus.</italic></bold> Aedeagus (Fig. <xref ref-type="fig" rid="F16">16E–H</xref>) with median lobe highly modified, appearing as a narrow subparallel-sided strap and partly rotated laterally, with apex extending to the apex of the parameres to slightly beyond. Sclerite of the median lobe extremely well developed and appearing as a thin curved strut that extends the full length of the genitalia. Gonopore oriented laterally (Fig. <xref ref-type="fig" rid="F16">16F</xref>); situated more than twice gonopore width below the apex of the median lobe. Parameres asymmetrical, with left paramere wider than right paramere; outer margins of parameres strongly sclerotized, with the sclerotized region on the right paramere thicker than the left. Aedeagus, especially the parameres, thickened, such that it takes on a three-dimensional appearance (Fig. <xref ref-type="fig" rid="F16">16F, G</xref>); in lateral view widest at base with dorsal surface flat with ventral surface graduating tapering to the apex. Basal piece short, less than half the length of the parameres; partly obscured by the strongly sclerotized and enlarged base of the median lobe and parameres.</p></tp:treatment-sec><tp:treatment-sec sec-type="etymology" id="SECID0EZUAK"><title>Etymology.</title><p>The species name is derived from the Latin <italic><tp:taxon-name><tp:taxon-name-part taxon-name-part-type="genus" reg="Chasmogenus"/><tp:taxon-name-part taxon-name-part-type="species" reg="ignotus">ignotus</tp:taxon-name-part></tp:taxon-name></italic>, meaning “strange”, after the bizarre form of the aedeagus.</p></tp:treatment-sec><tp:treatment-sec sec-type="distribution" id="SECID0EJVAK"><title>Distribution.</title><p>Only known from the Adolpho Ducke Forest Reserve in Manaus, Brazil.</p></tp:treatment-sec><tp:treatment-sec sec-type="biology" id="SECID0EOVAK"><title>Biology.</title><p>One specimen was collected in an isolated forest detrital pool near Igarape Barro Branco, while another series of specimens came from a flight intercept trap in the forest.</p><fig id="F17" position="float" orientation="portrait"><object-id xmlns:xlink="http://www.w3.org/1999/xlink" content-type="doi" xlink:type="simple">10.3897/zookeys.934.49359.figure17</object-id><object-id xmlns:xlink="http://www.w3.org/1999/xlink" content-type="arpha" xlink:type="simple">DC3C1004-D485-57B4-AF53-777636B24026</object-id><label>Figure 17.</label><caption><p>Distribution of <italic><tp:taxon-name><tp:taxon-name-part taxon-name-part-type="genus" reg="Chasmogenus">Chasmogenus</tp:taxon-name-part></tp:taxon-name></italic> spp.</p></caption><graphic xmlns:xlink="http://www.w3.org/1999/xlink" xlink:href="zookeys-934-025-g017.jpg" position="float" orientation="portrait" xlink:type="simple" id="oo_411772.jpg"><uri content-type="original_file" xlink:type="simple">https://binary.pensoft.net/fig/411772</uri></graphic></fig><fig id="F18" position="float" orientation="portrait"><object-id xmlns:xlink="http://www.w3.org/1999/xlink" content-type="doi" xlink:type="simple">10.3897/zookeys.934.49359.figure18</object-id><object-id xmlns:xlink="http://www.w3.org/1999/xlink" content-type="arpha" xlink:type="simple">6267DF26-9D9D-5108-8E0D-A138C2C46883</object-id><label>Figure 18.</label><caption><p>Distribution of <italic><tp:taxon-name><tp:taxon-name-part taxon-name-part-type="genus" reg="Chasmogenus">Chasmogenus</tp:taxon-name-part></tp:taxon-name></italic> spp. Localities marked with stars/triangles indicate populations that were sampled for DNA in Fig. <xref ref-type="fig" rid="F1">1</xref>.</p></caption><graphic xmlns:xlink="http://www.w3.org/1999/xlink" xlink:href="zookeys-934-025-g018.jpg" position="float" orientation="portrait" xlink:type="simple" id="oo_411773.jpg"><uri content-type="original_file" xlink:type="simple">https://binary.pensoft.net/fig/411773</uri></graphic></fig></tp:treatment-sec><tp:treatment-sec><!--Section generated to contain objects referenced in tp:taxon-treatment.--><fig id="F1" position="float" orientation="portrait"><object-id xmlns:xlink="http://www.w3.org/1999/xlink" content-type="doi" xlink:type="simple">10.3897/zookeys.934.49359.figure1</object-id><object-id xmlns:xlink="http://www.w3.org/1999/xlink" content-type="arpha" xlink:type="simple">C89D6D1E-43FA-5066-8729-50F4E94F21DE</object-id><label>Figure 1.</label><caption><p>Maximum likelihood phylogeny of <italic><tp:taxon-name><tp:taxon-name-part taxon-name-part-type="genus" reg="Chasmogenus">Chasmogenus</tp:taxon-name-part></tp:taxon-name></italic> spp. based on <abbrev xmlns:xlink="http://www.w3.org/1999/xlink" xlink:title="cytochrome c oxidase I" id="ABBRID0ERZAG" xlink:type="simple">COI</abbrev> sequences. Ultra Fast Bootstrap (UFBS) values are indicated at nodes.</p></caption><graphic xmlns:xlink="http://www.w3.org/1999/xlink" xlink:href="zookeys-934-025-g001.jpg" position="float" orientation="portrait" xlink:type="simple" id="oo_411756.jpg"><uri content-type="original_file" xlink:type="simple">https://binary.pensoft.net/fig/411756</uri></graphic></fig></tp:treatment-sec></tp:taxon-treatment>
