# Supplementary material for: Review of the genus Chasmogenus Sharp, 1882 of northeastern South America with an emphasis on Venezuela, Suriname, and Guyana (Coleoptera, Hydrophilidae, Acidocerinae)
Source: Zookeys. 2020 May 19;934:25–79. doi: 10.3897/zookeys.934.49359 (PMC7250940; doi:10.3897/zookeys.934.49359)
Supplement: XML Treatment for Chasmogenus ligulatus [file zookeys.934.49359-treatment15.xml]

<!DOCTYPE tp:taxon-treatment
  PUBLIC "-//TaxonX//DTD Taxonomic Treatment Publishing DTD v0 20100105//EN" "tax-treatment-NSO.dtd">
<tp:taxon-treatment xmlns:tp="http://www.plazi.org/taxpub"><tp:treatment-meta><kwd-group><label>Taxon classification</label><kwd><named-content xmlns:xlink="http://www.w3.org/1999/xlink" content-type="kingdom">Animalia</named-content></kwd><kwd><named-content xmlns:xlink="http://www.w3.org/1999/xlink" content-type="order">Coleoptera</named-content></kwd><kwd><named-content xmlns:xlink="http://www.w3.org/1999/xlink" content-type="family">Hydrophilidae</named-content></kwd></kwd-group><mixed-citation publication-type="journal"><person-group><name><surname>Smith</surname><given-names>Rachel R.</given-names></name><name><surname>Short</surname><given-names>Andrew Edward Z.</given-names></name></person-group><article-title>Review of the genus <italic><tp:taxon-name><tp:taxon-name-part taxon-name-part-type="genus" reg="Chasmogenus">Chasmogenus</tp:taxon-name-part></tp:taxon-name></italic> Sharp, 1882 of northeastern South America with an emphasis on Venezuela, Suriname, and Guyana (<tp:taxon-name><tp:taxon-name-part taxon-name-part-type="order">Coleoptera</tp:taxon-name-part></tp:taxon-name>, <tp:taxon-name><tp:taxon-name-part taxon-name-part-type="family">Hydrophilidae</tp:taxon-name-part></tp:taxon-name>, <tp:taxon-name><tp:taxon-name-part taxon-name-part-type="subfamily">Acidocerinae</tp:taxon-name-part></tp:taxon-name>)</article-title><source>Zookeys</source><day>19</day><month>5</month><year>2020</year><volume>934</volume><fpage>25</fpage><lpage>79</lpage><pub-id pub-id-type="doi">10.3897/zookeys.934.49359</pub-id></mixed-citation></tp:treatment-meta><tp:nomenclature><tp:taxon-name><object-id xmlns:xlink="http://www.w3.org/1999/xlink" content-type="arpha" xlink:type="simple">220F1134-F685-576E-B449-C842D3699397</object-id>
              <tp:taxon-name-part taxon-name-part-type="genus" reg="Chasmogenus">Chasmogenus</tp:taxon-name-part>
              <tp:taxon-name-part taxon-name-part-type="species" reg="ligulatus">ligulatus</tp:taxon-name-part>
              <object-id xmlns:xlink="http://www.w3.org/1999/xlink" content-type="zoobank" xlink:type="simple">http://zoobank.org/F863DFA5-50EB-43C5-86DD-0F05DDD797C8</object-id>
            </tp:taxon-name><tp:taxon-status xmlns:xlink="http://www.w3.org/1999/xlink" xlink:type="simple">sp. nov.</tp:taxon-status><xref ref-type="fig" rid="F10">Figures 10B</xref><xref ref-type="fig" rid="F15">, 15E</xref><xref ref-type="fig" rid="F17">, 17</xref><xref ref-type="fig" rid="F21">, 21B</xref><tp:nomenclature-citation-list><tp:nomenclature-citation><tp:taxon-name>
                  <tp:taxon-name-part taxon-name-part-type="genus" reg="Chasmogenus">Chasmogenus</tp:taxon-name-part>
                </tp:taxon-name><comment>sp. X Short, 2013: 87 (in part).</comment></tp:nomenclature-citation></tp:nomenclature-citation-list></tp:nomenclature><tp:treatment-sec sec-type="type material" id="SECID0EBZAK"><title>Type material.</title><p><bold>Holotype (male)</bold>: “Suriname: Sipaliwini District/ <named-content xmlns:xlink="http://www.w3.org/1999/xlink" content-type="dwc:verbatimCoordinates" xlink:type="simple"><named-content content-type="geo-json" specific-use="{&#34;type&#34;:&#34;Point&#34;,&#34;coordinates&#34;:[-55.385000,2.977310]}" id="NCID0EMZAK" xlink:type="simple">2.97731N, 55.38500W</named-content></named-content>, 200 m/ Camp 4 (low), Kasikasima; sandy/ creek, trail to Kasikasima; leg. A. Short/ 22.iii.2012; SR12-0322-02A/ flotation; 2012 CI-RAP Survey”, “[barcode]/ SEMC1086819/ KUNHM-ENT”. “HOLOTYPE/ CHASMOGENUS/ <tp:taxon-name><tp:taxon-name-part taxon-name-part-type="genus" reg="Chasmogenus"/><tp:taxon-name-part taxon-name-part-type="species" reg="ligulatus">ligulatus</tp:taxon-name-part></tp:taxon-name> sp. n./ des. Smith &amp; Short” (<named-content xmlns:xlink="http://www.w3.org/1999/xlink" content-type="dwc:institutional_code" xlink:type="simple">NZCS</named-content>). <bold>Paratypes (5): Suriname: Sipaliwini</bold>: same data as holotype except: 20.iii.2012, sandy stream on trail to METS camp, SR12-0320-02A (4 exs., <named-content xmlns:xlink="http://www.w3.org/1999/xlink" content-type="dwc:institutional_code" xlink:type="simple">SEMC</named-content>, including DNA Voucher SLE474); same data as holotype except: 20–25.iii.2012, detrital pools along trail to METS camp, SR12-0320-03A (1 ex., <named-content xmlns:xlink="http://www.w3.org/1999/xlink" content-type="dwc:institutional_code" xlink:type="simple">SEMC</named-content>).</p></tp:treatment-sec><tp:treatment-sec sec-type="Differential diagnosis" id="SECID0EL1AK"><title>Differential diagnosis.</title><p>The very thin gap between the clypeus and labrum (Fig. <xref ref-type="fig" rid="F10">10B</xref>) distinguish this species from all other congeners except for <italic><tp:taxon-name><tp:taxon-name-part taxon-name-part-type="genus" reg="Chasmogenus">C.</tp:taxon-name-part> <tp:taxon-name-part taxon-name-part-type="species" reg="sinnamarensis">sinnamarensis</tp:taxon-name-part></tp:taxon-name></italic>, both of which are similar in size and morphology, but <italic><tp:taxon-name><tp:taxon-name-part taxon-name-part-type="genus" reg="Chasmogenus">C.</tp:taxon-name-part> <tp:taxon-name-part taxon-name-part-type="species" reg="sinnamarensis">sinnamarensis</tp:taxon-name-part></tp:taxon-name></italic> is translucent dark red in dorsal coloration, and <italic><tp:taxon-name><tp:taxon-name-part taxon-name-part-type="genus" reg="Chasmogenus">C.</tp:taxon-name-part> <tp:taxon-name-part taxon-name-part-type="species" reg="ligulatus">ligulatus</tp:taxon-name-part></tp:taxon-name></italic> is opaque and dark brown dorsally.</p></tp:treatment-sec><tp:treatment-sec sec-type="description" id="SECID0EW2AK"><title>Description.</title><p><bold><italic>Size and color.</italic></bold> Total body length 3.2–3.5 mm. Body form elongate oval with slightly curved lateral margins. Dorsum of head multi-colored, frons dark brown, clypeus slightly paler, labrum distinctly paler (Fig. <xref ref-type="fig" rid="F10">10C</xref>). Pronotum dark orange-brown, slightly paler marginally. Elytra uniformly dark orange-brown to dark brown. Venter orange-brown mesally, dark brown marginally. <bold><italic>Head.</italic></bold> Ground punctation on head fine to moderately dense. Clypeus with anteromedial emargination which exposes a shallowly rounded gap between the labrum and the clypeus (Fig. <xref ref-type="fig" rid="F10">10C</xref>). Mentum strongly depressed in anterior two-thirds with triangular notch. Maxillary palps long, longer than width of head immediately posterior to eyes. <bold><italic>Thorax.</italic></bold> Ground punctation on pronotum fine. Prosternum very weakly tectiform. Mesoventrite with weak elevation forming a posteromedial longitudinal carina. Metafemora densely and uniformly pubescent in basal nine-tenths. <bold><italic>Aedeagus.</italic></bold> Aedeagus (Fig. <xref ref-type="fig" rid="F15">15E</xref>) with median lobe nearly parallel-sided but curved slightly to the left; apex bluntly rounded, distinctly extending beyond the apex of the parameres. Sclerite of the median lobe expanded and developed into a long, narrow crescent. Gonopore situated near the base of the median lobe. Parameres symmetrical, with outer margins strongly sinuate; the basal half of the parameres parallel sided with apical half appearing greatly expanded, then tapering to a blunt apex. Basal piece short, ca. one-third the length of the parameres.</p></tp:treatment-sec><tp:treatment-sec sec-type="etymology" id="SECID0EW3AK"><title>Etymology.</title><p>The species name is derived from the Latin <italic>ligula</italic>, meaning “tongue” after the broad and extended tongue-like form of the median lobe of the aedeagus.</p></tp:treatment-sec><tp:treatment-sec sec-type="distribution" id="SECID0E53AK"><title>Distribution.</title><p>Known from lowland rainforest near the base of Mt. Kasikasima in southern Suriname (Fig. <xref ref-type="fig" rid="F17">17</xref>).</p></tp:treatment-sec><tp:treatment-sec sec-type="biology" id="SECID0EI4AK"><title>Biology.</title><p>Two of the three collecting events for this species were from small sandy streams in dense rainforest (Fig. <xref ref-type="fig" rid="F21">21B</xref>). A single specimen was also collected from a very large nearby detrital pool that was draining into a stream.</p></tp:treatment-sec><tp:treatment-sec><!--Section generated to contain objects referenced in tp:taxon-treatment.--><fig id="F10" position="float" orientation="portrait"><object-id xmlns:xlink="http://www.w3.org/1999/xlink" content-type="doi" xlink:type="simple">10.3897/zookeys.934.49359.figure10</object-id><object-id xmlns:xlink="http://www.w3.org/1999/xlink" content-type="arpha" xlink:type="simple">908E7D77-2DF6-5564-9A8C-C533BD40E40C</object-id><label>Figure 10.</label><caption><p>Dorsal view of heads of <italic><tp:taxon-name><tp:taxon-name-part taxon-name-part-type="genus" reg="Chasmogenus">Chasmogenus</tp:taxon-name-part></tp:taxon-name></italic> spp. from Suriname and Guyana <bold>A</bold><italic><tp:taxon-name><tp:taxon-name-part taxon-name-part-type="genus" reg="Chasmogenus">C.</tp:taxon-name-part> <tp:taxon-name-part taxon-name-part-type="species" reg="brownsbergensis">brownsbergensis</tp:taxon-name-part></tp:taxon-name></italic><bold>B</bold><italic><tp:taxon-name><tp:taxon-name-part taxon-name-part-type="genus" reg="Chasmogenus">C.</tp:taxon-name-part> <tp:taxon-name-part taxon-name-part-type="species" reg="ligulatus">ligulatus</tp:taxon-name-part></tp:taxon-name></italic><bold>C</bold><italic><tp:taxon-name><tp:taxon-name-part taxon-name-part-type="genus" reg="Chasmogenus">C.</tp:taxon-name-part> <tp:taxon-name-part taxon-name-part-type="species" reg="guianensis">guianensis</tp:taxon-name-part></tp:taxon-name></italic><bold>D</bold><italic><tp:taxon-name><tp:taxon-name-part taxon-name-part-type="genus" reg="Chasmogenus">C.</tp:taxon-name-part> <tp:taxon-name-part taxon-name-part-type="species" reg="pandus">pandus</tp:taxon-name-part></tp:taxon-name></italic>.</p></caption><graphic xmlns:xlink="http://www.w3.org/1999/xlink" xlink:href="zookeys-934-025-g010.jpg" position="float" orientation="portrait" xlink:type="simple" id="oo_411765.jpg"><uri content-type="original_file" xlink:type="simple">https://binary.pensoft.net/fig/411765</uri></graphic></fig><fig id="F15" position="float" orientation="portrait"><object-id xmlns:xlink="http://www.w3.org/1999/xlink" content-type="doi" xlink:type="simple">10.3897/zookeys.934.49359.figure15</object-id><object-id xmlns:xlink="http://www.w3.org/1999/xlink" content-type="arpha" xlink:type="simple">DEC4EAB8-D457-5756-B737-C921943747D2</object-id><label>Figure 15.</label><caption><p>Aedeagi of <italic><tp:taxon-name><tp:taxon-name-part taxon-name-part-type="genus" reg="Chasmogenus">Chasmogenus</tp:taxon-name-part></tp:taxon-name></italic> spp. <bold>A–D</bold><italic><tp:taxon-name><tp:taxon-name-part taxon-name-part-type="genus" reg="Chasmogenus">C.</tp:taxon-name-part> <tp:taxon-name-part taxon-name-part-type="species" reg="pandus">pandus</tp:taxon-name-part></tp:taxon-name></italic><bold>A</bold> dorsal view (Suriname) <bold>B</bold> side view (Suriname) <bold>C</bold> specimen from French Guiana <bold>D</bold> specimen from Brazil <bold>E</bold><italic><tp:taxon-name><tp:taxon-name-part taxon-name-part-type="genus" reg="Chasmogenus">C.</tp:taxon-name-part> <tp:taxon-name-part taxon-name-part-type="species" reg="ligulatus">ligulatus</tp:taxon-name-part></tp:taxon-name></italic><bold>F</bold><italic><tp:taxon-name><tp:taxon-name-part taxon-name-part-type="genus" reg="Chasmogenus">C.</tp:taxon-name-part> <tp:taxon-name-part taxon-name-part-type="species" reg="sinnamarensis">sinnamarensis</tp:taxon-name-part></tp:taxon-name></italic><bold>G</bold><italic><tp:taxon-name><tp:taxon-name-part taxon-name-part-type="genus" reg="Chasmogenus">C.</tp:taxon-name-part> <tp:taxon-name-part taxon-name-part-type="species" reg="undulatus">undulatus</tp:taxon-name-part></tp:taxon-name></italic><bold>H, I</bold><italic><tp:taxon-name><tp:taxon-name-part taxon-name-part-type="genus" reg="Chasmogenus">C.</tp:taxon-name-part> <tp:taxon-name-part taxon-name-part-type="species" reg="acuminatus">acuminatus</tp:taxon-name-part></tp:taxon-name></italic><bold>H</bold> specimen from Suriname <bold>I</bold> specimen from Guyana. Scale bars: 0.25 mm.</p></caption><graphic xmlns:xlink="http://www.w3.org/1999/xlink" xlink:href="zookeys-934-025-g015.jpg" position="float" orientation="portrait" xlink:type="simple" id="oo_411770.jpg"><uri content-type="original_file" xlink:type="simple">https://binary.pensoft.net/fig/411770</uri></graphic></fig><fig id="F17" position="float" orientation="portrait"><object-id xmlns:xlink="http://www.w3.org/1999/xlink" content-type="doi" xlink:type="simple">10.3897/zookeys.934.49359.figure17</object-id><object-id xmlns:xlink="http://www.w3.org/1999/xlink" content-type="arpha" xlink:type="simple">DC3C1004-D485-57B4-AF53-777636B24026</object-id><label>Figure 17.</label><caption><p>Distribution of <italic><tp:taxon-name><tp:taxon-name-part taxon-name-part-type="genus" reg="Chasmogenus">Chasmogenus</tp:taxon-name-part></tp:taxon-name></italic> spp.</p></caption><graphic xmlns:xlink="http://www.w3.org/1999/xlink" xlink:href="zookeys-934-025-g017.jpg" position="float" orientation="portrait" xlink:type="simple" id="oo_411772.jpg"><uri content-type="original_file" xlink:type="simple">https://binary.pensoft.net/fig/411772</uri></graphic></fig><fig id="F21" position="float" orientation="portrait"><object-id xmlns:xlink="http://www.w3.org/1999/xlink" content-type="doi" xlink:type="simple">10.3897/zookeys.934.49359.figure21</object-id><object-id xmlns:xlink="http://www.w3.org/1999/xlink" content-type="arpha" xlink:type="simple">B9F63FC8-706F-5244-B3E6-65D858B4A283</object-id><label>Figure 21.</label><caption><p>Habitat of <italic><tp:taxon-name><tp:taxon-name-part taxon-name-part-type="genus" reg="Chasmogenus">Chasmogenus</tp:taxon-name-part></tp:taxon-name></italic> spp in Suriname. <bold>A</bold> Type locality and habitat for <italic><tp:taxon-name><tp:taxon-name-part taxon-name-part-type="genus" reg="Chasmogenus">C.</tp:taxon-name-part> <tp:taxon-name-part taxon-name-part-type="species" reg="brownsbergensis">brownsbergensis</tp:taxon-name-part></tp:taxon-name></italic>, Brownsberg Nature Park (collecting event SR12-0804-03A) <bold>B</bold> type locality and habitat for <italic><tp:taxon-name><tp:taxon-name-part taxon-name-part-type="genus" reg="Chasmogenus">C.</tp:taxon-name-part> <tp:taxon-name-part taxon-name-part-type="species" reg="ligulatus">ligulatus</tp:taxon-name-part></tp:taxon-name></italic>, near Mt. Kasikasima (collecting event SR12-0320-02A) <bold>C</bold> type locality and habitat for <italic><tp:taxon-name><tp:taxon-name-part taxon-name-part-type="genus" reg="Chasmogenus">C.</tp:taxon-name-part> <tp:taxon-name-part taxon-name-part-type="species" reg="tafelbergensis">tafelbergensis</tp:taxon-name-part></tp:taxon-name></italic>, summit of Tafelberg tepui (collecting event SR13-0817-01A) <bold>D</bold> type locality and habitat for <italic><tp:taxon-name><tp:taxon-name-part taxon-name-part-type="genus" reg="Chasmogenus">C.</tp:taxon-name-part> <tp:taxon-name-part taxon-name-part-type="species" reg="schmits">schmits</tp:taxon-name-part></tp:taxon-name></italic>, S of Kwamala along the Kutari River (collecting event SR10-0316-01B) <bold>E</bold> habitat for <italic><tp:taxon-name><tp:taxon-name-part taxon-name-part-type="genus" reg="Chasmogenus">C.</tp:taxon-name-part> <tp:taxon-name-part taxon-name-part-type="species" reg="acuminatus">acuminatus</tp:taxon-name-part></tp:taxon-name></italic>, Central Suriname Nature Reserve, Raleighvallen (collecting event SR16-0316-01B) <bold>F</bold> habitat for <italic><tp:taxon-name><tp:taxon-name-part taxon-name-part-type="genus" reg="Chasmogenus">C.</tp:taxon-name-part> <tp:taxon-name-part taxon-name-part-type="species" reg="guianensis">guianensis</tp:taxon-name-part></tp:taxon-name></italic>, upper Palumeu River, (collecting event SR12-0311-01A).</p></caption><graphic xmlns:xlink="http://www.w3.org/1999/xlink" xlink:href="zookeys-934-025-g021.jpg" position="float" orientation="portrait" xlink:type="simple" id="oo_411776.jpg"><uri content-type="original_file" xlink:type="simple">https://binary.pensoft.net/fig/411776</uri></graphic></fig></tp:treatment-sec></tp:taxon-treatment>
