# Supplementary material for: Review of the genus Chasmogenus Sharp, 1882 of northeastern South America with an emphasis on Venezuela, Suriname, and Guyana (Coleoptera, Hydrophilidae, Acidocerinae)
Source: Zookeys. 2020 May 19;934:25–79. doi: 10.3897/zookeys.934.49359 (PMC7250940; doi:10.3897/zookeys.934.49359)
Supplement: XML Treatment for Chasmogenus pandus [file zookeys.934.49359-treatment17.xml]

<!DOCTYPE tp:taxon-treatment
  PUBLIC "-//TaxonX//DTD Taxonomic Treatment Publishing DTD v0 20100105//EN" "tax-treatment-NSO.dtd">
<tp:taxon-treatment xmlns:tp="http://www.plazi.org/taxpub"><tp:treatment-meta><kwd-group><label>Taxon classification</label><kwd><named-content xmlns:xlink="http://www.w3.org/1999/xlink" content-type="kingdom">Animalia</named-content></kwd><kwd><named-content xmlns:xlink="http://www.w3.org/1999/xlink" content-type="order">Coleoptera</named-content></kwd><kwd><named-content xmlns:xlink="http://www.w3.org/1999/xlink" content-type="family">Hydrophilidae</named-content></kwd></kwd-group><mixed-citation publication-type="journal"><person-group><name><surname>Smith</surname><given-names>Rachel R.</given-names></name><name><surname>Short</surname><given-names>Andrew Edward Z.</given-names></name></person-group><article-title>Review of the genus <italic><tp:taxon-name><tp:taxon-name-part taxon-name-part-type="genus" reg="Chasmogenus">Chasmogenus</tp:taxon-name-part></tp:taxon-name></italic> Sharp, 1882 of northeastern South America with an emphasis on Venezuela, Suriname, and Guyana (<tp:taxon-name><tp:taxon-name-part taxon-name-part-type="order">Coleoptera</tp:taxon-name-part></tp:taxon-name>, <tp:taxon-name><tp:taxon-name-part taxon-name-part-type="family">Hydrophilidae</tp:taxon-name-part></tp:taxon-name>, <tp:taxon-name><tp:taxon-name-part taxon-name-part-type="subfamily">Acidocerinae</tp:taxon-name-part></tp:taxon-name>)</article-title><source>Zookeys</source><day>19</day><month>5</month><year>2020</year><volume>934</volume><fpage>25</fpage><lpage>79</lpage><pub-id pub-id-type="doi">10.3897/zookeys.934.49359</pub-id></mixed-citation></tp:treatment-meta><tp:nomenclature><tp:taxon-name><object-id xmlns:xlink="http://www.w3.org/1999/xlink" content-type="arpha" xlink:type="simple">77030676-C7F6-5C96-B0B7-C8A8C8AB0B1E</object-id>
              <tp:taxon-name-part taxon-name-part-type="genus" reg="Chasmogenus">Chasmogenus</tp:taxon-name-part>
              <tp:taxon-name-part taxon-name-part-type="species" reg="pandus">pandus</tp:taxon-name-part>
              <object-id xmlns:xlink="http://www.w3.org/1999/xlink" content-type="zoobank" xlink:type="simple">http://zoobank.org/C82E6A49-872D-45A7-A9D9-114A54E677D0</object-id>
            </tp:taxon-name><tp:taxon-status xmlns:xlink="http://www.w3.org/1999/xlink" xlink:type="simple">sp. nov.</tp:taxon-status><xref ref-type="fig" rid="F5">Figures 5D–F</xref><xref ref-type="fig" rid="F10">, 10D</xref><xref ref-type="fig" rid="F15">, 15A–D</xref><xref ref-type="fig" rid="F17">, 17</xref></tp:nomenclature><tp:treatment-sec sec-type="type material" id="SECID0EHRBK"><title>Type material.</title><p><bold>Holotype (male)</bold>: “Suriname: Para District/ Zanderij, near Guesthouse/ <named-content xmlns:xlink="http://www.w3.org/1999/xlink" content-type="dwc:verbatimCoordinates" xlink:type="simple"><named-content content-type="geo-json" specific-use="{&#34;type&#34;:&#34;Point&#34;,&#34;coordinates&#34;:[-55.216667,5.458333]}" id="NCID0ESRBK" xlink:type="simple">05°27.5'N, 055°13.0'W</named-content></named-content>/ 9-18-FEB-2010; P.Skelley,/ W.Warner, <tp:taxon-name><tp:taxon-name-part taxon-name-part-type="genus" reg="Chasmogenus">C.</tp:taxon-name-part></tp:taxon-name>Gillett; FIT”, ”[barcode]/SEMC1085915/ KUNHM-ENT”, “HOLOTYPE/ CHASMOGENUS/ <tp:taxon-name><tp:taxon-name-part taxon-name-part-type="genus" reg="Chasmogenus"/><tp:taxon-name-part taxon-name-part-type="species" reg="pandus">pandus</tp:taxon-name-part></tp:taxon-name> sp. n./ des. Smith &amp; Short.” (<named-content xmlns:xlink="http://www.w3.org/1999/xlink" content-type="dwc:institutional_code" xlink:type="simple">NZCS</named-content>). <bold>Paratypes (15): Brazil: Amapa</bold>: ca. 1 km E Oiapoque, <named-content xmlns:xlink="http://www.w3.org/1999/xlink" content-type="dwc:verbatimCoordinates" xlink:type="simple"><named-content content-type="geo-json" specific-use="{&#34;type&#34;:&#34;Point&#34;,&#34;coordinates&#34;:[-51.816830,3.850390]}" id="NCID0EQSBK" xlink:type="simple">3.85039°, -51.81683°</named-content></named-content>, 17 m, 18.vii.2018, leg. Short, flotation of detritus on forested seep, BR18-0718-03C (1 ex., <abbrev xmlns:xlink="http://www.w3.org/1999/xlink" content-type="institution" xlink:title="Instituto Nacional de Pesquisas da Amazônia, Colecão Sistemática da Entomologia, Manaus, Brazil (N. Hamada)" id="ABBRID0EVSBK" xlink:type="simple">INPA</abbrev>, DNA Voucher SLE1858). <bold>French Guiana</bold>: Roura, 27.4 km south-southeast, 4°44'20"N, 52°13'25"W, 280 m, 10 JUN 1997, leg. J. Ashe and R. Brooks, Flight Intercept Trap, FG1AB97 177 (2 exs., <named-content xmlns:xlink="http://www.w3.org/1999/xlink" content-type="dwc:institutional_code" xlink:type="simple">SEMC</named-content>); same data as previous except: 23–24 May 1997, FG1AB97 022 (1 ex., <named-content xmlns:xlink="http://www.w3.org/1999/xlink" content-type="dwc:institutional_code" xlink:type="simple">SEMC</named-content>); same data as previous except: 25–29 May 1997, FG1AB97 079 (1 ex., <named-content xmlns:xlink="http://www.w3.org/1999/xlink" content-type="dwc:institutional_code" xlink:type="simple">SEMC</named-content>). <bold>Suriname: Para District</bold>: same data as holotype (9 exs., <named-content xmlns:xlink="http://www.w3.org/1999/xlink" content-type="dwc:institutional_code" xlink:type="simple">SEMC</named-content>); same data as previous except: 7-9-FEB-2010, lights (1 ex., <named-content xmlns:xlink="http://www.w3.org/1999/xlink" content-type="dwc:institutional_code" xlink:type="simple">SEMC</named-content>).</p></tp:treatment-sec><tp:treatment-sec sec-type="Differential diagnosis" id="SECID0EXTBK"><title>Differential diagnosis.</title><p>The very narrow gap between the clypeus and the labrum (Fig. <xref ref-type="fig" rid="F10">10D</xref>) is a characteristic shared only with <italic><tp:taxon-name><tp:taxon-name-part taxon-name-part-type="genus" reg="Chasmogenus">C.</tp:taxon-name-part> <tp:taxon-name-part taxon-name-part-type="species" reg="ligulatus">ligulatus</tp:taxon-name-part></tp:taxon-name></italic>, but the two differ in the form of the aedeagus, in which the median lobe of <italic><tp:taxon-name><tp:taxon-name-part taxon-name-part-type="genus" reg="Chasmogenus">C.</tp:taxon-name-part> <tp:taxon-name-part taxon-name-part-type="species" reg="pandus">pandus</tp:taxon-name-part></tp:taxon-name></italic> is very thin and the parameres are parallel-sided along the outer margins (Fig. <xref ref-type="fig" rid="F15">15A–D</xref>), which contrasts with the very convex parameres of <italic><tp:taxon-name><tp:taxon-name-part taxon-name-part-type="genus" reg="Chasmogenus">C.</tp:taxon-name-part> <tp:taxon-name-part taxon-name-part-type="species" reg="ligulatus">ligulatus</tp:taxon-name-part></tp:taxon-name></italic>. Examination of the aedeagus is the only way to definitively identify this species. Unassociated females may not be determined with certainty.</p></tp:treatment-sec><tp:treatment-sec sec-type="description" id="SECID0EGVBK"><title>Description.</title><p><bold><italic>Size and color.</italic></bold> Total body length 3.5–3.7 mm. Body form elongate oval with slightly curved lateral margins. Dorsum of head bicolored, frons dark red-brown, clypeus and labrum slightly paler (Fig. <xref ref-type="fig" rid="F10">10D</xref>). Pronotum and elytra uniformly dark brown. Venter uniformly dark brown (Fig. <xref ref-type="fig" rid="F5">5F</xref>). <bold><italic>Head.</italic></bold> Ground punctation on head moderately coarse. Clypeus with medial anteroposterior emargination which exposes a very narrow, wide gap between the clypeus and labrum (Fig. <xref ref-type="fig" rid="F10">10D</xref>). Mentum strongly depressed in anteromedial two-thirds with subtriangular notch. Maxillary palps long, longer than width of head immediately anterior to the eyes. <bold><italic>Thorax.</italic></bold> Ground punctation on pronotum fine. Prosternum tectiform. Mesoventrite with elevation forming a posteromedial longitudinal carina, increasing in elevation anteroposteriorly with highest elevation near protrochanters; slightly convex along outer margins. Metafemora densely pubescent in basal six-sevenths (Fig. <xref ref-type="fig" rid="F5">5F</xref>). <bold><italic>Aedeagus.</italic></bold> Aedeagus (Fig. <xref ref-type="fig" rid="F15">15A–D</xref>) with median lobe nearly parallel-sided and widest in basal half, then angled slightly to the left and tapering gradually to a weakly acuminate apex, distinctly extending beyond the apex of the parameres. Sclerite of the median lobe expanded and developed into a long, narrow sliver with a sharply acute apex that extends to the apex of the parameres. Gonopore situated in the middle of the median lobe, ca. two gonopore widths below the apex. Parameres symmetrical, with outer margins strongly bisinuated, giving the margins a weakly undulating appearance, apical half not wider than basal half; apex bluntly rounded. Basal piece short, ca. one-third the length of the parameres.</p></tp:treatment-sec><tp:treatment-sec sec-type="etymology" id="SECID0EOWBK"><title>Etymology.</title><p>The species name is derived from the Latin <italic><tp:taxon-name><tp:taxon-name-part taxon-name-part-type="genus" reg="Chasmogenus"/><tp:taxon-name-part taxon-name-part-type="species" reg="pandus">pandus</tp:taxon-name-part></tp:taxon-name></italic>, meaning “bent” after the curved sclerite of the medial lobe of the aedeagus.</p></tp:treatment-sec><tp:treatment-sec sec-type="distribution" id="SECID0E5WBK"><title>Distribution.</title><p>Known from Brazil (Amapá), Suriname (Para District), and French Guiana (Fig. <xref ref-type="fig" rid="F17">17</xref>).</p></tp:treatment-sec><tp:treatment-sec sec-type="biology" id="SECID0EIXBK"><title>Biology.</title><p>Specimens from French Guiana and Suriname were collected via a Flight Intercept Trap. The single specimen from Brazil was collected by floating detritus in a forested seepage.</p></tp:treatment-sec><tp:treatment-sec sec-type="remarks" id="SECID0ENXBK"><title>Remarks.</title><p>Most examined specimens appeared to be more translucent than is typical of most species of <italic><tp:taxon-name><tp:taxon-name-part taxon-name-part-type="genus" reg="Chasmogenus">Chasmogenus</tp:taxon-name-part></tp:taxon-name></italic>. It is unknown if this was due to preservation method or an actual diagnostic feature of this species.</p></tp:treatment-sec><tp:treatment-sec><!--Section generated to contain objects referenced in tp:taxon-treatment.--><fig id="F5" position="float" orientation="portrait"><object-id xmlns:xlink="http://www.w3.org/1999/xlink" content-type="doi" xlink:type="simple">10.3897/zookeys.934.49359.figure5</object-id><object-id xmlns:xlink="http://www.w3.org/1999/xlink" content-type="arpha" xlink:type="simple">E8E52176-5028-5F82-A8D6-6E1046753B1F</object-id><label>Figure 5.</label><caption><p>Habitus of <italic><tp:taxon-name><tp:taxon-name-part taxon-name-part-type="genus" reg="Chasmogenus">Chasmogenus</tp:taxon-name-part></tp:taxon-name></italic> spp. <bold>A–C</bold><italic><tp:taxon-name><tp:taxon-name-part taxon-name-part-type="genus" reg="Chasmogenus">C.</tp:taxon-name-part> <tp:taxon-name-part taxon-name-part-type="species" reg="acuminatus">acuminatus</tp:taxon-name-part></tp:taxon-name></italic>: <bold>A</bold> dorsal view <bold>B</bold> lateral view <bold>C</bold> ventral view. <bold>D–F</bold><italic><tp:taxon-name><tp:taxon-name-part taxon-name-part-type="genus" reg="Chasmogenus">C.</tp:taxon-name-part> <tp:taxon-name-part taxon-name-part-type="species" reg="pandus">pandus</tp:taxon-name-part></tp:taxon-name></italic>: <bold>D</bold> dorsal view <bold>E</bold> lateral view <bold>F</bold> ventral view. Scale bar: 2 mm.</p></caption><graphic xmlns:xlink="http://www.w3.org/1999/xlink" xlink:href="zookeys-934-025-g005.jpg" position="float" orientation="portrait" xlink:type="simple" id="oo_411760.jpg"><uri content-type="original_file" xlink:type="simple">https://binary.pensoft.net/fig/411760</uri></graphic></fig><fig id="F10" position="float" orientation="portrait"><object-id xmlns:xlink="http://www.w3.org/1999/xlink" content-type="doi" xlink:type="simple">10.3897/zookeys.934.49359.figure10</object-id><object-id xmlns:xlink="http://www.w3.org/1999/xlink" content-type="arpha" xlink:type="simple">908E7D77-2DF6-5564-9A8C-C533BD40E40C</object-id><label>Figure 10.</label><caption><p>Dorsal view of heads of <italic><tp:taxon-name><tp:taxon-name-part taxon-name-part-type="genus" reg="Chasmogenus">Chasmogenus</tp:taxon-name-part></tp:taxon-name></italic> spp. from Suriname and Guyana <bold>A</bold><italic><tp:taxon-name><tp:taxon-name-part taxon-name-part-type="genus" reg="Chasmogenus">C.</tp:taxon-name-part> <tp:taxon-name-part taxon-name-part-type="species" reg="brownsbergensis">brownsbergensis</tp:taxon-name-part></tp:taxon-name></italic><bold>B</bold><italic><tp:taxon-name><tp:taxon-name-part taxon-name-part-type="genus" reg="Chasmogenus">C.</tp:taxon-name-part> <tp:taxon-name-part taxon-name-part-type="species" reg="ligulatus">ligulatus</tp:taxon-name-part></tp:taxon-name></italic><bold>C</bold><italic><tp:taxon-name><tp:taxon-name-part taxon-name-part-type="genus" reg="Chasmogenus">C.</tp:taxon-name-part> <tp:taxon-name-part taxon-name-part-type="species" reg="guianensis">guianensis</tp:taxon-name-part></tp:taxon-name></italic><bold>D</bold><italic><tp:taxon-name><tp:taxon-name-part taxon-name-part-type="genus" reg="Chasmogenus">C.</tp:taxon-name-part> <tp:taxon-name-part taxon-name-part-type="species" reg="pandus">pandus</tp:taxon-name-part></tp:taxon-name></italic>.</p></caption><graphic xmlns:xlink="http://www.w3.org/1999/xlink" xlink:href="zookeys-934-025-g010.jpg" position="float" orientation="portrait" xlink:type="simple" id="oo_411765.jpg"><uri content-type="original_file" xlink:type="simple">https://binary.pensoft.net/fig/411765</uri></graphic></fig><fig id="F15" position="float" orientation="portrait"><object-id xmlns:xlink="http://www.w3.org/1999/xlink" content-type="doi" xlink:type="simple">10.3897/zookeys.934.49359.figure15</object-id><object-id xmlns:xlink="http://www.w3.org/1999/xlink" content-type="arpha" xlink:type="simple">DEC4EAB8-D457-5756-B737-C921943747D2</object-id><label>Figure 15.</label><caption><p>Aedeagi of <italic><tp:taxon-name><tp:taxon-name-part taxon-name-part-type="genus" reg="Chasmogenus">Chasmogenus</tp:taxon-name-part></tp:taxon-name></italic> spp. <bold>A–D</bold><italic><tp:taxon-name><tp:taxon-name-part taxon-name-part-type="genus" reg="Chasmogenus">C.</tp:taxon-name-part> <tp:taxon-name-part taxon-name-part-type="species" reg="pandus">pandus</tp:taxon-name-part></tp:taxon-name></italic><bold>A</bold> dorsal view (Suriname) <bold>B</bold> side view (Suriname) <bold>C</bold> specimen from French Guiana <bold>D</bold> specimen from Brazil <bold>E</bold><italic><tp:taxon-name><tp:taxon-name-part taxon-name-part-type="genus" reg="Chasmogenus">C.</tp:taxon-name-part> <tp:taxon-name-part taxon-name-part-type="species" reg="ligulatus">ligulatus</tp:taxon-name-part></tp:taxon-name></italic><bold>F</bold><italic><tp:taxon-name><tp:taxon-name-part taxon-name-part-type="genus" reg="Chasmogenus">C.</tp:taxon-name-part> <tp:taxon-name-part taxon-name-part-type="species" reg="sinnamarensis">sinnamarensis</tp:taxon-name-part></tp:taxon-name></italic><bold>G</bold><italic><tp:taxon-name><tp:taxon-name-part taxon-name-part-type="genus" reg="Chasmogenus">C.</tp:taxon-name-part> <tp:taxon-name-part taxon-name-part-type="species" reg="undulatus">undulatus</tp:taxon-name-part></tp:taxon-name></italic><bold>H, I</bold><italic><tp:taxon-name><tp:taxon-name-part taxon-name-part-type="genus" reg="Chasmogenus">C.</tp:taxon-name-part> <tp:taxon-name-part taxon-name-part-type="species" reg="acuminatus">acuminatus</tp:taxon-name-part></tp:taxon-name></italic><bold>H</bold> specimen from Suriname <bold>I</bold> specimen from Guyana. Scale bars: 0.25 mm.</p></caption><graphic xmlns:xlink="http://www.w3.org/1999/xlink" xlink:href="zookeys-934-025-g015.jpg" position="float" orientation="portrait" xlink:type="simple" id="oo_411770.jpg"><uri content-type="original_file" xlink:type="simple">https://binary.pensoft.net/fig/411770</uri></graphic></fig><fig id="F17" position="float" orientation="portrait"><object-id xmlns:xlink="http://www.w3.org/1999/xlink" content-type="doi" xlink:type="simple">10.3897/zookeys.934.49359.figure17</object-id><object-id xmlns:xlink="http://www.w3.org/1999/xlink" content-type="arpha" xlink:type="simple">DC3C1004-D485-57B4-AF53-777636B24026</object-id><label>Figure 17.</label><caption><p>Distribution of <italic><tp:taxon-name><tp:taxon-name-part taxon-name-part-type="genus" reg="Chasmogenus">Chasmogenus</tp:taxon-name-part></tp:taxon-name></italic> spp.</p></caption><graphic xmlns:xlink="http://www.w3.org/1999/xlink" xlink:href="zookeys-934-025-g017.jpg" position="float" orientation="portrait" xlink:type="simple" id="oo_411772.jpg"><uri content-type="original_file" xlink:type="simple">https://binary.pensoft.net/fig/411772</uri></graphic></fig></tp:treatment-sec></tp:taxon-treatment>
