# Supplementary material for: Review of the genus Chasmogenus Sharp, 1882 of northeastern South America with an emphasis on Venezuela, Suriname, and Guyana (Coleoptera, Hydrophilidae, Acidocerinae)
Source: Zookeys. 2020 May 19;934:25–79. doi: 10.3897/zookeys.934.49359 (PMC7250940; doi:10.3897/zookeys.934.49359)
Supplement: XML Treatment for Chasmogenus sinnamarensis [file zookeys.934.49359-treatment19.xml]

<!DOCTYPE tp:taxon-treatment
  PUBLIC "-//TaxonX//DTD Taxonomic Treatment Publishing DTD v0 20100105//EN" "tax-treatment-NSO.dtd">
<tp:taxon-treatment xmlns:tp="http://www.plazi.org/taxpub"><tp:treatment-meta><kwd-group><label>Taxon classification</label><kwd><named-content xmlns:xlink="http://www.w3.org/1999/xlink" content-type="kingdom">Animalia</named-content></kwd><kwd><named-content xmlns:xlink="http://www.w3.org/1999/xlink" content-type="order">Coleoptera</named-content></kwd><kwd><named-content xmlns:xlink="http://www.w3.org/1999/xlink" content-type="family">Hydrophilidae</named-content></kwd></kwd-group><mixed-citation publication-type="journal"><person-group><name><surname>Smith</surname><given-names>Rachel R.</given-names></name><name><surname>Short</surname><given-names>Andrew Edward Z.</given-names></name></person-group><article-title>Review of the genus <italic><tp:taxon-name><tp:taxon-name-part taxon-name-part-type="genus" reg="Chasmogenus">Chasmogenus</tp:taxon-name-part></tp:taxon-name></italic> Sharp, 1882 of northeastern South America with an emphasis on Venezuela, Suriname, and Guyana (<tp:taxon-name><tp:taxon-name-part taxon-name-part-type="order">Coleoptera</tp:taxon-name-part></tp:taxon-name>, <tp:taxon-name><tp:taxon-name-part taxon-name-part-type="family">Hydrophilidae</tp:taxon-name-part></tp:taxon-name>, <tp:taxon-name><tp:taxon-name-part taxon-name-part-type="subfamily">Acidocerinae</tp:taxon-name-part></tp:taxon-name>)</article-title><source>Zookeys</source><day>19</day><month>5</month><year>2020</year><volume>934</volume><fpage>25</fpage><lpage>79</lpage><pub-id pub-id-type="doi">10.3897/zookeys.934.49359</pub-id></mixed-citation></tp:treatment-meta><tp:nomenclature><tp:taxon-name><object-id xmlns:xlink="http://www.w3.org/1999/xlink" content-type="arpha" xlink:type="simple">E394B9E1-53C3-5218-B5D7-2E0B1C326C64</object-id>
              <tp:taxon-name-part taxon-name-part-type="genus" reg="Chasmogenus">Chasmogenus</tp:taxon-name-part>
              <tp:taxon-name-part taxon-name-part-type="species" reg="sinnamarensis">sinnamarensis</tp:taxon-name-part>
              <object-id xmlns:xlink="http://www.w3.org/1999/xlink" content-type="zoobank" xlink:type="simple">http://zoobank.org/DF6731D8-AD00-498E-B2B1-083827DACCB0</object-id>
            </tp:taxon-name><tp:taxon-status xmlns:xlink="http://www.w3.org/1999/xlink" xlink:type="simple">sp. nov.</tp:taxon-status><xref ref-type="fig" rid="F15">Figures 15F</xref><xref ref-type="fig" rid="F17">, 17</xref></tp:nomenclature><tp:treatment-sec sec-type="type material" id="SECID0EHCCK"><title>Type material.</title><p><bold>Holotype (male)</bold>: “French Guyana:/ Road Petit Saut,/ Crique Eau Claire/ xii.2002–1.2003./ M. Balke leg.” , “DNA VOUCHER/ Extraction #/ SLE-77” (<named-content xmlns:xlink="http://www.w3.org/1999/xlink" content-type="dwc:institutional_code" xlink:type="simple">SEMC</named-content>). <bold>Paratypes (3)</bold>: same data as holotype (3 exs., <named-content xmlns:xlink="http://www.w3.org/1999/xlink" content-type="dwc:institutional_code" xlink:type="simple">SEMC</named-content> including DNA Voucher SLE517).</p></tp:treatment-sec><tp:treatment-sec sec-type="Differential diagnosis" id="SECID0E2CCK"><title>Differential diagnosis.</title><p><italic><tp:taxon-name><tp:taxon-name-part taxon-name-part-type="genus" reg="Chasmogenus">Chasmogenus</tp:taxon-name-part> <tp:taxon-name-part taxon-name-part-type="species" reg="sinnamarensis">sinnamarensis</tp:taxon-name-part></tp:taxon-name></italic> is similar in morphology and size to <italic><tp:taxon-name><tp:taxon-name-part taxon-name-part-type="genus" reg="Chasmogenus">C.</tp:taxon-name-part> <tp:taxon-name-part taxon-name-part-type="species" reg="berbicensis">berbicensis</tp:taxon-name-part></tp:taxon-name></italic>, but can be differentiated from that species by the form of the mentum, which possesses an elevated ridge posterior to the anteromedial notch. This mentum character is also shared with the Andean species <italic><tp:taxon-name><tp:taxon-name-part taxon-name-part-type="genus" reg="Chasmogenus">C.</tp:taxon-name-part> <tp:taxon-name-part taxon-name-part-type="species" reg="bariorum">bariorum</tp:taxon-name-part></tp:taxon-name></italic>, <italic><tp:taxon-name><tp:taxon-name-part taxon-name-part-type="genus" reg="Chasmogenus">C.</tp:taxon-name-part> <tp:taxon-name-part taxon-name-part-type="species" reg="cuspifer">cuspifer</tp:taxon-name-part></tp:taxon-name></italic>, and <italic><tp:taxon-name><tp:taxon-name-part taxon-name-part-type="genus" reg="Chasmogenus">C.</tp:taxon-name-part> <tp:taxon-name-part taxon-name-part-type="species" reg="lineatus">lineatus</tp:taxon-name-part></tp:taxon-name></italic>, however these species either have a distinctly toothed mesoventrite (not toothed in <italic><tp:taxon-name><tp:taxon-name-part taxon-name-part-type="genus" reg="Chasmogenus">C.</tp:taxon-name-part> <tp:taxon-name-part taxon-name-part-type="species" reg="sinnamarensis">sinnamarensis</tp:taxon-name-part></tp:taxon-name></italic>) or clypeus without an anteromedial emargination (emarginated in <italic><tp:taxon-name><tp:taxon-name-part taxon-name-part-type="genus" reg="Chasmogenus">C.</tp:taxon-name-part> <tp:taxon-name-part taxon-name-part-type="species" reg="sinnamarensis">sinnamarensis</tp:taxon-name-part></tp:taxon-name></italic>).</p></tp:treatment-sec><tp:treatment-sec sec-type="description" id="SECID0EOFCK"><title>Description.</title><p><bold><italic>Size and color.</italic></bold> Total body length 4.9–5.0 mm. Body form elongate oval with slightly curved lateral margins. Dorsum of head dark brown. Pronotum dark brown with slightly paler lateral margins, elytra uniformly dark brown. <bold><italic>Head.</italic></bold> Ground punctation on head fine. Clypeus with anteromedial emargination, which exposes broadly rounded shaped gap between clypeus and labrum. Mentum moderately depressed in anterior half with rounded anteromedial notch followed by rounded elevated ridge just posterior of the notch. Maxillary palps long, longer than width of head immediately posterior to eyes. <bold><italic>Thorax.</italic></bold> Ground punctation on pronotum fine. Prosternum mildly tectiform. Mesoventrite with very weak elevation forming a posteromedial longitudinal carina. Metafemora densely and uniformly pubescent in basal nine-tenths. <bold><italic>Aedeagus.</italic></bold> Aedeagus (Fig. <xref ref-type="fig" rid="F15">15F</xref>) with median lobe widest at base, nearly parallel sided in basal three-quarters, then narrowing abruptly to form an acute triangular apex which is even with or slightly extends beyond the apex of the parameres. Sclerite of the median lobe not expanded. Gonopore situated less than half of one gonopore width below the apex of the median lobe. Parameres symmetrical, with outer margins straight, with apex very slightly inwardly curved and bluntly rounded. Basal piece long, ca. as long as the length of the parameres.</p></tp:treatment-sec><tp:treatment-sec sec-type="etymology" id="SECID0EGGCK"><title>Etymology.</title><p>Named after the Sinnamary River, close to where it was collected. To be treated as a noun in apposition.</p></tp:treatment-sec><tp:treatment-sec sec-type="distribution" id="SECID0ELGCK"><title>Distribution.</title><p>Only known from the type locality in French Guiana (Fig. <xref ref-type="fig" rid="F17">17</xref>).</p></tp:treatment-sec><tp:treatment-sec sec-type="biology" id="SECID0EVGCK"><title>Biology.</title><p>This species was collected from a clear water creek.</p></tp:treatment-sec><tp:treatment-sec><!--Section generated to contain objects referenced in tp:taxon-treatment.--><fig id="F15" position="float" orientation="portrait"><object-id xmlns:xlink="http://www.w3.org/1999/xlink" content-type="doi" xlink:type="simple">10.3897/zookeys.934.49359.figure15</object-id><object-id xmlns:xlink="http://www.w3.org/1999/xlink" content-type="arpha" xlink:type="simple">DEC4EAB8-D457-5756-B737-C921943747D2</object-id><label>Figure 15.</label><caption><p>Aedeagi of <italic><tp:taxon-name><tp:taxon-name-part taxon-name-part-type="genus" reg="Chasmogenus">Chasmogenus</tp:taxon-name-part></tp:taxon-name></italic> spp. <bold>A–D</bold><italic><tp:taxon-name><tp:taxon-name-part taxon-name-part-type="genus" reg="Chasmogenus">C.</tp:taxon-name-part> <tp:taxon-name-part taxon-name-part-type="species" reg="pandus">pandus</tp:taxon-name-part></tp:taxon-name></italic><bold>A</bold> dorsal view (Suriname) <bold>B</bold> side view (Suriname) <bold>C</bold> specimen from French Guiana <bold>D</bold> specimen from Brazil <bold>E</bold><italic><tp:taxon-name><tp:taxon-name-part taxon-name-part-type="genus" reg="Chasmogenus">C.</tp:taxon-name-part> <tp:taxon-name-part taxon-name-part-type="species" reg="ligulatus">ligulatus</tp:taxon-name-part></tp:taxon-name></italic><bold>F</bold><italic><tp:taxon-name><tp:taxon-name-part taxon-name-part-type="genus" reg="Chasmogenus">C.</tp:taxon-name-part> <tp:taxon-name-part taxon-name-part-type="species" reg="sinnamarensis">sinnamarensis</tp:taxon-name-part></tp:taxon-name></italic><bold>G</bold><italic><tp:taxon-name><tp:taxon-name-part taxon-name-part-type="genus" reg="Chasmogenus">C.</tp:taxon-name-part> <tp:taxon-name-part taxon-name-part-type="species" reg="undulatus">undulatus</tp:taxon-name-part></tp:taxon-name></italic><bold>H, I</bold><italic><tp:taxon-name><tp:taxon-name-part taxon-name-part-type="genus" reg="Chasmogenus">C.</tp:taxon-name-part> <tp:taxon-name-part taxon-name-part-type="species" reg="acuminatus">acuminatus</tp:taxon-name-part></tp:taxon-name></italic><bold>H</bold> specimen from Suriname <bold>I</bold> specimen from Guyana. Scale bars: 0.25 mm.</p></caption><graphic xmlns:xlink="http://www.w3.org/1999/xlink" xlink:href="zookeys-934-025-g015.jpg" position="float" orientation="portrait" xlink:type="simple" id="oo_411770.jpg"><uri content-type="original_file" xlink:type="simple">https://binary.pensoft.net/fig/411770</uri></graphic></fig><fig id="F17" position="float" orientation="portrait"><object-id xmlns:xlink="http://www.w3.org/1999/xlink" content-type="doi" xlink:type="simple">10.3897/zookeys.934.49359.figure17</object-id><object-id xmlns:xlink="http://www.w3.org/1999/xlink" content-type="arpha" xlink:type="simple">DC3C1004-D485-57B4-AF53-777636B24026</object-id><label>Figure 17.</label><caption><p>Distribution of <italic><tp:taxon-name><tp:taxon-name-part taxon-name-part-type="genus" reg="Chasmogenus">Chasmogenus</tp:taxon-name-part></tp:taxon-name></italic> spp.</p></caption><graphic xmlns:xlink="http://www.w3.org/1999/xlink" xlink:href="zookeys-934-025-g017.jpg" position="float" orientation="portrait" xlink:type="simple" id="oo_411772.jpg"><uri content-type="original_file" xlink:type="simple">https://binary.pensoft.net/fig/411772</uri></graphic></fig></tp:treatment-sec></tp:taxon-treatment>
