# Supplementary material for: Review of the genus Chasmogenus Sharp, 1882 of northeastern South America with an emphasis on Venezuela, Suriname, and Guyana (Coleoptera, Hydrophilidae, Acidocerinae)
Source: Zookeys. 2020 May 19;934:25–79. doi: 10.3897/zookeys.934.49359 (PMC7250940; doi:10.3897/zookeys.934.49359)
Supplement: XML Treatment for Chasmogenus [file zookeys.934.49359-treatment22.xml]

<!DOCTYPE tp:taxon-treatment
  PUBLIC "-//TaxonX//DTD Taxonomic Treatment Publishing DTD v0 20100105//EN" "tax-treatment-NSO.dtd">
<tp:taxon-treatment xmlns:tp="http://www.plazi.org/taxpub"><tp:treatment-meta><kwd-group><label>Taxon classification</label><kwd><named-content xmlns:xlink="http://www.w3.org/1999/xlink" content-type="kingdom">Animalia</named-content></kwd><kwd><named-content xmlns:xlink="http://www.w3.org/1999/xlink" content-type="order">Coleoptera</named-content></kwd><kwd><named-content xmlns:xlink="http://www.w3.org/1999/xlink" content-type="family">Hydrophilidae</named-content></kwd></kwd-group><mixed-citation publication-type="journal"><person-group><name><surname>Smith</surname><given-names>Rachel R.</given-names></name><name><surname>Short</surname><given-names>Andrew Edward Z.</given-names></name></person-group><article-title>Review of the genus <italic><tp:taxon-name><tp:taxon-name-part taxon-name-part-type="genus" reg="Chasmogenus">Chasmogenus</tp:taxon-name-part></tp:taxon-name></italic> Sharp, 1882 of northeastern South America with an emphasis on Venezuela, Suriname, and Guyana (<tp:taxon-name><tp:taxon-name-part taxon-name-part-type="order">Coleoptera</tp:taxon-name-part></tp:taxon-name>, <tp:taxon-name><tp:taxon-name-part taxon-name-part-type="family">Hydrophilidae</tp:taxon-name-part></tp:taxon-name>, <tp:taxon-name><tp:taxon-name-part taxon-name-part-type="subfamily">Acidocerinae</tp:taxon-name-part></tp:taxon-name>)</article-title><source>Zookeys</source><day>19</day><month>5</month><year>2020</year><volume>934</volume><fpage>25</fpage><lpage>79</lpage><pub-id pub-id-type="doi">10.3897/zookeys.934.49359</pub-id></mixed-citation></tp:treatment-meta><tp:nomenclature><tp:taxon-name><object-id xmlns:xlink="http://www.w3.org/1999/xlink" content-type="arpha" xlink:type="simple">2045C95A-D4F1-5109-8C93-8217F213E5CA</object-id>
              <tp:taxon-name-part taxon-name-part-type="genus" reg="Chasmogenus">Chasmogenus</tp:taxon-name-part>
            </tp:taxon-name><tp:taxon-authority>sp. C</tp:taxon-authority><tp:nomenclature-citation-list><tp:nomenclature-citation><tp:taxon-name>
                  <tp:taxon-name-part taxon-name-part-type="genus" reg="Chasmogenus">Chasmogenus</tp:taxon-name-part>
                </tp:taxon-name><comment>sp. C Short, Salisbury, &amp; La Cruz 2018: 193.</comment></tp:nomenclature-citation></tp:nomenclature-citation-list></tp:nomenclature><tp:treatment-sec sec-type="material" id="SECID0EPYCK"><title>Material examined (4).</title><p><bold>Guyana: Region 6</bold>: Upper Berbice, Basecamp 2, <named-content xmlns:xlink="http://www.w3.org/1999/xlink" content-type="dwc:verbatimCoordinates" xlink:type="simple"><named-content content-type="geo-json" specific-use="{&#34;type&#34;:&#34;Point&#34;,&#34;coordinates&#34;:[-58.006733,4.755017]}" id="NCID0E1YCK" xlink:type="simple">4°45.301'N, 58°00.404'W</named-content></named-content>, 49 m, 26.ix.2014, leg. Short, Salisbury and La Cruz, shallow detrital pools in forest draining into creek, GY14-0926-01A (4 females, <abbrev xmlns:xlink="http://www.w3.org/1999/xlink" content-type="institution" xlink:title="Center for Biological Diversity, University of Guyana, Georgetown" id="ABBRID0E6YCK" xlink:type="simple">CBDG</abbrev>, <named-content xmlns:xlink="http://www.w3.org/1999/xlink" content-type="dwc:institutional_code" xlink:type="simple">SEMC</named-content> including DNA Voucher SLE1783).</p></tp:treatment-sec><tp:treatment-sec sec-type="remarks" id="SECID0EJZCK"><title>Remarks.</title><p>This species is only known from four female specimens. We sequenced one specimen which was genetically distinct from all other described species in the region and likely represents an undescribed species. However, because the aedeagus is critical for identification, we have chosen not to formally describe this species until males can be found. This species is morphologically similar to <italic><tp:taxon-name><tp:taxon-name-part taxon-name-part-type="genus" reg="Chasmogenus">C.</tp:taxon-name-part> <tp:taxon-name-part taxon-name-part-type="species" reg="pandus">pandus</tp:taxon-name-part></tp:taxon-name></italic>, particularly the reddish dorsal coloration and smaller size. It was first recognized as a distinct morphospecies by <xref ref-type="bibr" rid="B12">Short et al. (2018)</xref>, where it was listed as “<italic><tp:taxon-name><tp:taxon-name-part taxon-name-part-type="genus" reg="Chasmogenus">Chasmogenus</tp:taxon-name-part></tp:taxon-name></italic> sp. C”, and we have followed this naming convention for continuity.</p></tp:treatment-sec><ref-list><ref id="B12"><mixed-citation xmlns:xlink="http://www.w3.org/1999/xlink" xlink:type="simple"><person-group><name name-style="western"><surname>Short</surname><given-names>AEZ</given-names></name><name name-style="western"><surname>Salisbury</surname><given-names>S</given-names></name><name name-style="western"><surname>La Cruz</surname><given-names>N</given-names></name></person-group> (<year>2018</year>) <article-title>Chapter 7. Aquatic Beetles of the Upper Berbice Region, Guyana.</article-title> In: <person-group><name name-style="western"><surname>Alonso</surname><given-names>LE</given-names></name><name name-style="western"><surname>Persaud</surname><given-names>J</given-names></name><name name-style="western"><surname>Williams</surname><given-names>A</given-names></name></person-group> (<role>Eds</role>) <issue-title>Biodiversity Assessment Survey of the Upper Berbice Region, Guyana.</issue-title><source>BAT Survey Report No. 3. WWF-Guianas, Guyana Office, Georgetown, Guyana</source>, <fpage>128</fpage>–<lpage>135</lpage>.</mixed-citation></ref></ref-list></tp:taxon-treatment>
