# Supplementary material for: Review of the genus Chasmogenus Sharp, 1882 of northeastern South America with an emphasis on Venezuela, Suriname, and Guyana (Coleoptera, Hydrophilidae, Acidocerinae)
Source: Zookeys. 2020 May 19;934:25–79. doi: 10.3897/zookeys.934.49359 (PMC7250940; doi:10.3897/zookeys.934.49359)
Supplement: Supplementary material 1 — Table S1. Pairwise uncorrected percentage similarity between ChasmogenusCOI sequences used in this study [file zookeys-934-025-s001.xlsx]

## Sheet: ChasmogenusMatrix
	Chasmogenus_flavomarginatus_SLE1084	Chasmogenus_flavomarginatus_SLE1083	Chasmogenus_flavomarginatus_SLE1235	Chasmogenus_ruidus_SLE079	Chasmogenus_lineatus_SLE1772	Chasmogenus_lineatus_SLE1061	Chasmogenus_lineatus_SLE1614	Chasmogenus_bariorum_SLE534	Chasmogenus_bariorum_SLE1613	Chasmogenus_bariorum_SLE530	Chasmogenus_bariorum_SLE531	Chasmogenus_bariorum_SLE078	Chasmogenus_cuspifer_SLE532	Chasmogenus_cuspifer_SLE533	Chasmogenus_sinnamarensis_SLE077	Chasmogenus_sinnamarensis_SLE517	Chasmogenus_ignotus_SLE1844	Chasmogenus_undulatus_SLE1832	Chasmogenus_undulatus_SLE1831	Chasmogenus_undulatus_SLE1618	Chasmogenus_undulatus_SLE1833	Chasmogenus_spA_SLE1783	Chasmogenus_ligulatus_SLE474	Chasmogenus_acuminatus_SLE1086	Chasmogenus_acuminatus_SLE1623	Chasmogenus_acuminatus_SLE445	Chasmogenus_acuminatus_SLE1822	Chasmogenus_acuminatus_SLE1823	Chasmogenus_acuminatus_SLE1820	Chasmogenus_acuminatus_SLE1619	Chasmogenus_acuminatus_SLE1830	Chasmogenus_acuminatus_SLE1839	Chasmogenus_acuminatus_SLE1838	Chasmogenus_acuminatus_SLE1081	Chasmogenus_acuminatus_SLE1850	Chasmogenus_acuminatus_SLE1804	Chasmogenus_acuminatus_SLE1805	Chasmogenus_acuminatus_SLE1849	Chasmogenus_acuminatus_SLE516	Chasmogenus_acuminatus_SLE1840	Chasmogenus_australis_SLE1856	Chasmogenus_australis_SLE1774	Chasmogenus_australis_SLE1629	Chasmogenus_australis_SLE1621	Chasmogenus_australis_SLE1080	Chasmogenus_australis_SLE1082	Chasmogenus_australis_SLE1615	Chasmogenus_australis_SLE1624	Chasmogenus_gato_SLE1202
Chasmogenus_flavomarginatus_SLE1084		98.2	98.1	83.3	85.3	85.8	85.2	86.4	85.9	85.5	85.8	85.9	86	85.9	82.8	82.9	83.8	84.5	84.6	84.5	84.5	84.1	83.5	83.8	83.7	83.7	83.6	83.7	83.6	83.8	84.6	84.5	84.4	84.5	84	84.5	84.6	84.4	84.4	84.2	83.6	83.3	83.8	83.7	83.3	83.5	83.5	83.6	84.9
Chasmogenus_flavomarginatus_SLE1083	98.2		99	83.6	85.3	85.6	85.4	87	86.1	85.8	86.1	86.1	86.4	86.2	83.1	83.1	83.8	84.4	84.5	84.4	84.4	84.4	83.9	84.4	84.3	84.3	84.1	84.3	84.1	84.4	84.9	85.1	84.9	84.8	84	84.7	84.9	84.7	84.6	84.5	83.6	83.6	83.8	83.8	83.3	83.5	83.5	83.6	85.2
Chasmogenus_flavomarginatus_SLE1235	98.1	99		83.6	86	86.1	86.1	87.2	86.5	86.3	86.4	86.5	86.5	86.4	83.3	83.5	84.3	85.2	85.4	85.2	85.2	84.8	84.6	85.1	84.9	85	84.8	85	84.8	85.1	85.6	85.5	85.6	85.3	84.7	85.4	85.6	85.4	85.2	85.2	84	84	84.2	84.1	83.4	83.6	83.8	83.9	85.9
Chasmogenus_ruidus_SLE079	83.3	83.6	83.6		84.9	85.5	85.2	87	87.5	87.4	87.6	87.4	85.3	84.9	83.8	84.4	84.9	86.8	86.5	86.6	86.6	87	86	86	85.9	85.8	85.9	85.9	85.9	85.9	85.2	85.1	85.1	85.8	84.7	85	85.2	85	86.3	85.5	85.1	85.2	85.2	85.1	85.6	85.5	85.4	85.1	85.2
Chasmogenus_lineatus_SLE1772	85.3	85.3	86	84.9		99.1	99.2	88.5	87.8	87.7	87.8	87.7	86	86	83.9	84	86.3	85.6	85.7	85.9	85.9	85.9	86.3	85.7	85.9	86	86.1	86	85.9	86.1	87.2	87.1	87.2	86.9	86.8	86.1	86.3	86.7	86.8	86.8	86.1	86.3	86.5	86	85.8	86	86.4	86.1	86.8
Chasmogenus_lineatus_SLE1061	85.8	85.6	86.1	85.5	99.1		99.5	88.5	88.4	88.1	88.3	88.4	86.4	86.4	83.8	83.8	85.4	85.7	85.9	86	86	85.6	86.9	85.5	85.6	85.9	86	85.9	85.7	86	87.2	87.1	87.2	87	86.9	86.5	86.6	86.4	87	87	86.4	86.3	86.7	86.2	86	86.2	86.6	86.3	86.5
Chasmogenus_lineatus_SLE1614	85.2	85.4	86.1	85.2	99.2	99.5		88.4	87.9	87.7	87.8	87.7	86.2	86.2	83.4	83.5	85.6	85.7	85.8	86	86	85.8	86.9	85.6	85.7	86	86.1	86	85.8	86.1	87.2	87.1	87.2	86.8	86.7	86.6	86.7	86.5	87	87.1	86.3	86.4	86.7	86.2	85.9	86.1	86.6	86.3	86.7
Chasmogenus_bariorum_SLE534	86.4	87	87.2	87	88.5	88.5	88.4		98	97.9	98	97.9	89.4	89.6	85.4	85.6	88	86	86.1	86.1	86.1	86.6	86.9	86.2	86.3	86.9	86.7	86.9	86.7	87	87	86.9	87	86.7	86.7	86.5	86.7	86.5	87	87	85	84.9	85.3	85.1	84.7	84.8	85.2	85	87
Chasmogenus_bariorum_SLE1613	85.9	86.1	86.5	87.5	87.8	88.4	87.9	98		99.9	99.9	99.9	88.7	88.9	84.9	84.9	87.4	85.4	85.5	85.6	85.5	86.5	86.8	86.4	86.5	86.6	86.5	86.6	86.8	86.7	86.4	86.2	86.4	86.2	86.5	86	86.2	86.2	86.9	86.8	84.8	85.1	85.2	85	84.7	84.8	85	84.8	86.5
Chasmogenus_bariorum_SLE530	85.5	85.8	86.3	87.4	87.7	88.1	87.7	97.9	99.9		100	100	88.6	88.9	84.9	84.9	87.7	85.1	85.2	85.2	85.2	86.3	86.7	86.3	86.4	86.8	86.7	86.8	86.9	86.9	86.3	86.1	86.3	86.1	86.4	85.9	86.1	86.1	86.8	86.7	84.6	84.8	85	84.7	84.5	84.5	84.7	84.6	86.4
Chasmogenus_bariorum_SLE531	85.8	86.1	86.4	87.6	87.8	88.3	87.8	98	99.9	100		100	88.6	88.9	84.8	84.8	87.2	85.3	85.4	85.4	85.4	86.3	86.7	86.3	86.4	86.8	86.7	86.8	86.9	86.9	86.4	86.3	86.4	86.2	86.4	85.9	86.2	86.2	86.7	86.7	84.9	85	85.3	85	84.7	84.8	85	84.9	86.3
Chasmogenus_bariorum_SLE078	85.9	86.1	86.5	87.4	87.7	88.4	87.7	97.9	99.9	100	100		88.7	88.9	84.7	84.8	87.2	85.4	85.5	85.4	85.5	86.3	86.6	86.2	86.3	86.7	86.6	86.7	86.9	86.8	86.4	86.2	86.4	86.2	86.4	85.8	86.1	86.1	86.7	86.6	84.8	84.9	85.2	85	84.7	84.8	85	84.8	86.3
Chasmogenus_cuspifer_SLE532	86	86.4	86.5	85.3	86	86.4	86.2	89.4	88.7	88.6	88.6	88.7		99.5	86	86	86.3	85.1	85	85.1	85.1	85.9	86.8	86.4	86.1	86.1	86.5	86.4	86.3	86.5	86.4	86.3	86.4	86.1	84.6	85.5	85.8	85.3	85.6	85.6	86	85.7	86	85.9	85.7	85.7	85.8	85.6	87.2
Chasmogenus_cuspifer_SLE533	85.9	86.2	86.4	84.9	86	86.4	86.2	89.6	88.9	88.9	88.9	88.9	99.5		85.9	85.9	86.2	85.1	85	85.1	85.1	86	86.8	86.7	86.5	86.5	86.9	86.7	86.6	86.8	86.5	86.4	86.5	86.2	85	85.8	86.1	85.6	85.9	86	86	85.7	86	85.9	85.7	85.7	85.7	85.6	87.4
Chasmogenus_sinnamarensis_SLE077	82.8	83.1	83.3	83.8	83.9	83.8	83.4	85.4	84.9	84.9	84.8	84.7	86	85.9		100	86.1	85	84.9	85	85	85.2	85.1	87.3	87	87.5	87.7	87.5	87.4	87.7	86.6	86.5	86.5	86.6	86.4	86.6	86.9	86.8	87.5	87.3	86.8	86.8	87.2	86.8	86.7	86.8	87	86.8	86
Chasmogenus_sinnamarensis_SLE517	82.9	83.1	83.5	84.4	84	83.8	83.5	85.6	84.9	84.9	84.8	84.8	86	85.9	100		86.5	85.2	85.1	85.2	85.2	85.2	85.2	87.4	87.2	87.7	87.8	87.7	87.6	87.8	86.8	86.6	86.6	86.6	86.5	86.8	87	86.9	87.6	87.4	86.9	86.9	87.3	86.9	86.8	86.9	87.2	86.9	86.1
Chasmogenus_ignotus_SLE1844	83.8	83.8	84.3	84.9	86.3	85.4	85.6	88	87.4	87.7	87.2	87.2	86.3	86.2	86.1	86.5		87.2	87.4	87.4	87.2	87.5	87.5	88.5	88.5	88.6	88.6	88.8	88.6	89.1	87.5	87.4	87.5	87.2	88.1	87.6	87.6	88.5	88.4	88.4	86	86.2	86.3	85.9	85.8	85.8	85.9	86	87.2
Chasmogenus_undulatus_SLE1832	84.5	84.4	85.2	86.8	85.6	85.7	85.7	86	85.4	85.1	85.3	85.4	85.1	85.1	85	85.2	87.2		99.5	99.6	99.6	88.6	88.9	89.9	89.6	90	90.4	90.3	90.2	90.5	89.1	89	88.9	88.9	88.5	89.8	89.9	89.5	89.9	89.9	85.7	85.6	85.8	85.7	85.3	85.3	85.7	85.5	86.4
Chasmogenus_undulatus_SLE1831	84.6	84.5	85.4	86.5	85.7	85.9	85.8	86.1	85.5	85.2	85.4	85.5	85	85	84.9	85.1	87.4	99.5		99.9	99.9	88.8	88.9	89.8	89.5	89.9	90.3	90.2	90	90.4	89.1	89	88.9	88.9	88.4	89.8	89.9	89.4	89.8	89.8	85.6	85.4	85.7	85.5	85.4	85.4	85.6	85.3	86.4
Chasmogenus_undulatus_SLE1618	84.5	84.4	85.2	86.6	85.9	86	86	86.1	85.6	85.2	85.4	85.4	85.1	85.1	85	85.2	87.4	99.6	99.9		100	88.7	89.1	90	89.8	90.2	90.5	90.4	90.3	90.5	89.3	89.1	89	89	88.6	89.9	90.2	89.7	90.1	90	85.6	85.5	85.7	85.4	85.4	85.4	85.6	85.3	86.7
Chasmogenus_undulatus_SLE1833	84.5	84.4	85.2	86.6	85.9	86	86	86.1	85.5	85.2	85.4	85.5	85.1	85.1	85	85.2	87.2	99.6	99.9	100		88.7	89.1	89.9	89.6	90	90.4	90.3	90.2	90.5	89.3	89.1	89	89	88.5	89.9	90	89.5	89.9	89.9	85.6	85.4	85.7	85.5	85.4	85.4	85.6	85.3	86.5
Chasmogenus_spA_SLE1783	84.1	84.4	84.8	87	85.9	85.6	85.8	86.6	86.5	86.3	86.3	86.3	85.9	86	85.2	85.2	87.5	88.6	88.8	88.7	88.7		90.2	91.2	91	91.4	91.5	91.3	91.3	91.5	89.7	89.6	90	89.8	89.7	90.1	90.4	91.2	90.1	90.2	86.2	86.5	86.6	85.8	86.1	86.2	86.2	86.2	87
Chasmogenus_ligulatus_SLE474	83.5	83.9	84.6	86	86.3	86.9	86.9	86.9	86.8	86.7	86.7	86.6	86.8	86.8	85.1	85.2	87.5	88.9	88.9	89.1	89.1	90.2		91.3	91.1	91.6	91.8	91.6	91.8	91.8	91	90.9	91	90.7	90.7	91.3	91.5	91.3	91.3	91.4	86.1	86.1	86.2	85.7	85.8	85.8	86	85.8	87.7
Chasmogenus_acuminatus_SLE1086	83.8	84.4	85.1	86	85.7	85.5	85.6	86.2	86.4	86.3	86.3	86.2	86.4	86.7	87.3	87.4	88.5	89.9	89.8	90	89.9	91.2	91.3		99.7	97.5	97.6	97.7	97.9	97.6	94.4	94.3	94.4	94.2	94.6	95	95.3	96.2	95.7	95.7	86.6	86.6	86.7	86.7	86.3	86.3	86.6	86.3	88.4
Chasmogenus_acuminatus_SLE1623	83.7	84.3	84.9	85.9	85.9	85.6	85.7	86.3	86.5	86.4	86.4	86.3	86.1	86.5	87	87.2	88.5	89.6	89.5	89.8	89.6	91	91.1	99.7		97.2	97.3	97.5	97.6	97.3	94.3	94.2	94.3	94.1	94.4	94.9	95.2	96.1	95.6	95.6	86.7	86.7	86.8	86.8	86.4	86.5	86.7	86.5	88.3
Chasmogenus_acuminatus_SLE445	83.7	84.3	85	85.8	86	85.9	86	86.9	86.6	86.8	86.8	86.7	86.1	86.5	87.5	87.7	88.6	90	89.9	90.2	90	91.4	91.6	97.5	97.2		99.6	99.6	99.6	99.6	94.2	94.1	94.2	93.9	94.7	94.3	94.6	95.2	95.2	95.2	87	87	87.1	87.1	86.7	86.7	87	86.7	88.5
Chasmogenus_acuminatus_SLE1822	83.6	84.1	84.8	85.9	86.1	86	86.1	86.7	86.5	86.7	86.7	86.6	86.5	86.9	87.7	87.8	88.6	90.4	90.3	90.5	90.4	91.5	91.8	97.6	97.3	99.6		99.7	99.7	99.7	94.3	94.2	94.3	94.1	94.7	94.4	94.7	95.3	95.4	95.3	87	87	87.1	87.1	86.7	86.7	87	86.7	88.5
Chasmogenus_acuminatus_SLE1823	83.7	84.3	85	85.9	86	85.9	86	86.9	86.6	86.8	86.8	86.7	86.4	86.7	87.5	87.7	88.8	90.3	90.2	90.4	90.3	91.3	91.6	97.7	97.5	99.6	99.7		99.7	99.7	94.4	94.3	94.4	94.2	94.8	94.5	94.8	95.5	95.5	95.5	86.9	86.8	87	87	86.6	86.6	86.9	86.6	88.4
Chasmogenus_acuminatus_SLE1820	83.6	84.1	84.8	85.9	85.9	85.7	85.8	86.7	86.8	86.9	86.9	86.9	86.3	86.6	87.4	87.6	88.6	90.2	90	90.3	90.2	91.3	91.8	97.9	97.6	99.6	99.7	99.7		99.7	94.3	94.2	94.3	94.1	94.9	94.4	94.7	95.6	95.6	95.6	87	87	87.1	87.1	86.7	86.7	87	86.7	88.3
Chasmogenus_acuminatus_SLE1619	83.8	84.4	85.1	85.9	86.1	86	86.1	87	86.7	86.9	86.9	86.8	86.5	86.8	87.7	87.8	89.1	90.5	90.4	90.5	90.5	91.5	91.8	97.6	97.3	99.6	99.7	99.7	99.7		94.6	94.5	94.6	94.4	94.9	94.6	94.9	95.5	95.6	95.5	87	87	87.1	87.1	86.7	86.7	87	86.7	88.5
Chasmogenus_acuminatus_SLE1830	84.6	84.9	85.6	85.2	87.2	87.2	87.2	87	86.4	86.3	86.4	86.4	86.4	86.5	86.6	86.8	87.5	89.1	89.1	89.3	89.3	89.7	91	94.4	94.3	94.2	94.3	94.4	94.3	94.6		99.9	99.7	99.9	95.7	96	96.2	96.6	96.6	96.6	86	86.1	86.2	85.9	85.7	85.7	86.2	86	87.9
Chasmogenus_acuminatus_SLE1839	84.5	85.1	85.5	85.1	87.1	87.1	87.1	86.9	86.2	86.1	86.3	86.2	86.3	86.4	86.5	86.6	87.4	89	89	89.1	89.1	89.6	90.9	94.3	94.2	94.1	94.2	94.3	94.2	94.5	99.9		99.6	99.7	95.6	95.9	96.1	96.5	96.5	96.5	85.9	86	86.1	85.7	85.5	85.5	86.1	85.8	87.8
Chasmogenus_acuminatus_SLE1838	84.4	84.9	85.6	85.1	87.2	87.2	87.2	87	86.4	86.3	86.4	86.4	86.4	86.5	86.5	86.6	87.5	88.9	88.9	89	89	90	91	94.4	94.3	94.2	94.3	94.4	94.3	94.6	99.7	99.6		99.9	95.5	95.8	96	96.3	96.4	96.6	86	86.1	86.2	85.9	85.7	85.7	86.2	86	87.9
Chasmogenus_acuminatus_SLE1081	84.5	84.8	85.3	85.8	86.9	87	86.8	86.7	86.2	86.1	86.2	86.2	86.1	86.2	86.6	86.6	87.2	88.9	88.9	89	89	89.8	90.7	94.2	94.1	93.9	94.1	94.2	94.1	94.4	99.9	99.7	99.9		95.5	95.8	96	96.4	96.5	96.6	85.5	85.7	85.8	85.4	85.5	85.5	85.8	85.5	87.5
Chasmogenus_acuminatus_SLE1850	84	84	84.7	84.7	86.8	86.9	86.7	86.7	86.5	86.4	86.4	86.4	84.6	85	86.4	86.5	88.1	88.5	88.4	88.6	88.5	89.7	90.7	94.6	94.4	94.7	94.7	94.8	94.9	94.9	95.7	95.6	95.5	95.5		96.7	97	97.5	97.7	97.6	85.2	85.4	85.6	85.4	84.9	84.9	85.5	85.2	87
Chasmogenus_acuminatus_SLE1804	84.5	84.7	85.4	85	86.1	86.5	86.6	86.5	86	85.9	85.9	85.8	85.5	85.8	86.6	86.8	87.6	89.8	89.8	89.9	89.9	90.1	91.3	95	94.9	94.3	94.4	94.5	94.4	94.6	96	95.9	95.8	95.8	96.7		99.7	97.8	97.7	97.6	85.3	85.5	85.7	85.2	85	85	85.6	85.3	87.7
Chasmogenus_acuminatus_SLE1805	84.6	84.9	85.6	85.2	86.3	86.6	86.7	86.7	86.2	86.1	86.2	86.1	85.8	86.1	86.9	87	87.6	89.9	89.9	90.2	90	90.4	91.5	95.3	95.2	94.6	94.7	94.8	94.7	94.9	96.2	96.1	96	96	97	99.7		98.1	97.9	97.9	85.6	85.8	86	85.5	85.3	85.3	85.9	85.6	88
Chasmogenus_acuminatus_SLE1849	84.4	84.7	85.4	85	86.7	86.4	86.5	86.5	86.2	86.1	86.2	86.1	85.3	85.6	86.8	86.9	88.5	89.5	89.4	89.7	89.5	91.2	91.3	96.2	96.1	95.2	95.3	95.5	95.6	95.5	96.6	96.5	96.3	96.4	97.5	97.8	98.1		98.3	98.2	86.1	86.3	86.5	86.2	85.8	85.8	86.1	86.1	88.2
Chasmogenus_acuminatus_SLE516	84.4	84.6	85.2	86.3	86.8	87	87	87	86.9	86.8	86.7	86.7	85.6	85.9	87.5	87.6	88.4	89.9	89.8	90.1	89.9	90.1	91.3	95.7	95.6	95.2	95.4	95.5	95.6	95.6	96.6	96.5	96.4	96.5	97.7	97.7	97.9	98.3		99.9	85.3	85.5	85.7	85.4	85.2	85.3	85.5	85.3	87.9
Chasmogenus_acuminatus_SLE1840	84.2	84.5	85.2	85.5	86.8	87	87.1	87	86.8	86.7	86.7	86.6	85.6	86	87.3	87.4	88.4	89.9	89.8	90	89.9	90.2	91.4	95.7	95.6	95.2	95.3	95.5	95.6	95.5	96.6	96.5	96.6	96.6	97.6	97.6	97.9	98.2	99.9		85.5	85.7	85.8	85.6	85.1	85.2	85.7	85.5	88
Chasmogenus_australis_SLE1856	83.6	83.6	84	85.1	86.1	86.4	86.3	85	84.8	84.6	84.9	84.8	86	86	86.8	86.9	86	85.7	85.6	85.6	85.6	86.2	86.1	86.6	86.7	87	87	86.9	87	87	86	85.9	86	85.5	85.2	85.3	85.6	86.1	85.3	85.5		99.5	99.5	99.5	99.6	99.6	99.4	99.6	88.9
Chasmogenus_australis_SLE1774	83.3	83.6	84	85.2	86.3	86.3	86.4	84.9	85.1	84.8	85	84.9	85.7	85.7	86.8	86.9	86.2	85.6	85.4	85.5	85.4	86.5	86.1	86.6	86.7	87	87	86.8	87	87	86.1	86	86.1	85.7	85.4	85.5	85.8	86.3	85.5	85.7	99.5		99.2	99.2	99.3	99.3	99.4	99.6	89.1
Chasmogenus_australis_SLE1629	83.8	83.8	84.2	85.2	86.5	86.7	86.7	85.3	85.2	85	85.3	85.2	86	86	87.2	87.3	86.3	85.8	85.7	85.7	85.7	86.6	86.2	86.7	86.8	87.1	87.1	87	87.1	87.1	86.2	86.1	86.2	85.8	85.6	85.7	86	86.5	85.7	85.8	99.5	99.2		99.2	99.3	99.4	99.4	99.6	89.2
Chasmogenus_australis_SLE1621	83.7	83.8	84.1	85.1	86	86.2	86.2	85.1	85	84.7	85	85	85.9	85.9	86.8	86.9	85.9	85.7	85.5	85.4	85.5	85.8	85.7	86.7	86.8	87.1	87.1	87	87.1	87.1	85.9	85.7	85.9	85.4	85.4	85.2	85.5	86.2	85.4	85.6	99.5	99.2	99.2		99.6	99.6	99.4	99.6	88.7
Chasmogenus_australis_SLE1080	83.3	83.3	83.4	85.6	85.8	86	85.9	84.7	84.7	84.5	84.7	84.7	85.7	85.7	86.7	86.8	85.8	85.3	85.4	85.4	85.4	86.1	85.8	86.3	86.4	86.7	86.7	86.6	86.7	86.7	85.7	85.5	85.7	85.5	84.9	85	85.3	85.8	85.2	85.1	99.6	99.3	99.3	99.6		100	99.5	99.7	88.7
Chasmogenus_australis_SLE1082	83.5	83.5	83.6	85.5	86	86.2	86.1	84.8	84.8	84.5	84.8	84.8	85.7	85.7	86.8	86.9	85.8	85.3	85.4	85.4	85.4	86.2	85.8	86.3	86.5	86.7	86.7	86.6	86.7	86.7	85.7	85.5	85.7	85.5	84.9	85	85.3	85.8	85.3	85.2	99.6	99.3	99.4	99.6	100		99.5	99.7	88.8
Chasmogenus_australis_SLE1615	83.5	83.5	83.8	85.4	86.4	86.6	86.6	85.2	85	84.7	85	85	85.8	85.7	87	87.2	85.9	85.7	85.6	85.6	85.6	86.2	86	86.6	86.7	87	87	86.9	87	87	86.2	86.1	86.2	85.8	85.5	85.6	85.9	86.1	85.5	85.7	99.4	99.4	99.4	99.4	99.5	99.5		99.7	89.3
Chasmogenus_australis_SLE1624	83.6	83.6	83.9	85.1	86.1	86.3	86.3	85	84.8	84.6	84.9	84.8	85.6	85.6	86.8	86.9	86	85.5	85.3	85.3	85.3	86.2	85.8	86.3	86.5	86.7	86.7	86.6	86.7	86.7	86	85.8	86	85.5	85.2	85.3	85.6	86.1	85.3	85.5	99.6	99.6	99.6	99.6	99.7	99.7	99.7		89
Chasmogenus_gato_SLE1202	84.9	85.2	85.9	85.2	86.8	86.5	86.7	87	86.5	86.4	86.3	86.3	87.2	87.4	86	86.1	87.2	86.4	86.4	86.7	86.5	87	87.7	88.4	88.3	88.5	88.5	88.4	88.3	88.5	87.9	87.8	87.9	87.5	87	87.7	88	88.2	87.9	88	88.9	89.1	89.2	88.7	88.7	88.8	89.3	89
Chasmogenus_schmits_SLE1824	82.8	82.7	83.5	85.4	85.2	85.4	85.1	87.4	87.1	87.2	87.5	87.4	85.9	86	87.2	87.3	87.8	86.9	86.9	86.7	86.7	86.5	85.7	88.3	88.1	88.4	88.5	88.6	88.8	88.8	86.9	86.7	86.9	86.5	87.2	87.2	87.5	88	87.7	87.9	88	87.9	88.4	87.8	87.6	87.7	88.3	88	90.1
Chasmogenus_berbicensis_SLE1864	83.2	83	83.3	85.5	84.1	83.9	83.7	84.3	83.9	83.7	83.7	83.7	84.4	84.4	85.3	85.3	86.5	85.5	85	85.1	85.1	85.1	84.8	87.6	87.8	86.8	86.9	87.1	87.2	87.2	86.5	86.4	86.2	86.4	87.1	86.4	86.6	86.8	86.9	86.8	87.5	87.6	87.5	87.3	87.3	87.3	87.9	87.6	89.9
Chasmogenus_amplius_SLE1201	83.1	83.5	83.7	83.5	85.3	85.2	85	84.4	83.7	83.4	83.7	83.7	83.8	83.9	86	86	85.5	86.4	86.2	86.2	86.2	86.2	85.1	86.9	86.8	87.9	87.8	87.8	87.8	88	86.1	86	85.9	85.9	86.9	86.6	86.9	87	87	86.9	86.9	87	87	86.9	86.7	86.8	87.1	86.9	90
Chasmogenus_clavijoi_SLE1198	84.2	84.4	84.7	84.3	85.9	85.9	85.7	84.8	84.5	84.1	84.4	84.3	84.9	85	86.3	86.4	85.2	85.9	85.6	85.8	85.7	86.9	85	88	87.8	87.4	87.5	87.5	87.5	87.4	87.4	87.2	87.1	87	87	86.8	87.2	87.8	87.1	87.2	87.1	87.2	87.4	87.1	86.7	86.8	87.4	87.1	90.1
Chasmogenus_brownsbergensis_SLE1828	83.8	84.3	84.5	85.1	85.3	85.6	85.4	84.8	84.8	84.6	84.6	84.6	85.3	85.1	88.3	88.3	87.8	86.4	86.2	86.2	86.2	86.7	87.5	87.5	87.3	87.5	87.5	87.3	87.5	87.5	87.3	87.2	87.3	87.2	87	86.9	87.2	87.7	87.5	87.3	86.9	86.5	86.9	87	87	87	86.9	86.7	89.3
Chasmogenus_brownsbergensis_SLE1861	84.3	85	85.3	85.8	86.1	86.6	86.3	85.4	85.4	85.3	85.4	85.4	86.1	86	88.5	88.6	87.5	87.2	87.1	87.1	87.1	87.3	88.3	88.4	88.2	88.5	88.5	88.4	88.5	88.5	88.2	88.1	88.2	88.1	87.7	87.7	88	88.2	88.2	88.1	87.6	87.3	87.5	87.6	87.5	87.6	87.6	87.3	89.7
Chasmogenus_guianensis_SLE1616	84	84.3	84.8	85.1	87.2	87	86.8	86.6	86.4	86.3	86.4	86.4	87.2	87.4	88.2	88.4	86.9	86.7	86.7	86.6	86.6	87.8	88.2	88.1	88	89.1	89	88.9	89	89	87.9	87.8	87.9	87.5	87.8	87.1	87.4	87.8	88.1	88.3	88.5	88.5	88.9	88.3	88.1	88.3	88.5	88.5	91.1
Chasmogenus_guianensis_SLE1862	83.7	84	84.6	84.5	87.1	86.9	86.7	86.2	85.7	85.6	85.8	85.7	87	87.2	88.1	88.2	86.4	86.4	86.2	86.2	86.2	87.5	87.8	88	87.8	88.8	88.6	88.5	88.4	88.6	87.9	87.8	87.9	87.5	87.2	87.1	87.4	87.5	87.6	87.8	88.3	88.3	88.6	88	87.9	88	88.3	88.2	90.9
Chasmogenus_guianensis_SLE1863	83.5	84	84.6	84.5	86.8	86.6	86.5	86	85.7	85.6	85.8	85.7	86.9	87.1	87.9	88.1	86.1	86.2	86.1	86.1	86.1	87.4	87.8	88.1	88	88.6	88.5	88.4	88.5	88.5	87.8	87.6	87.8	87.4	87.4	87	87.2	87.6	87.7	87.9	88.4	88.4	88.7	88.1	88	88.1	88.4	88.4	90.7
Chasmogenus_guianensis_SLE1836	83.6	83.9	84.5	84.6	86.9	86.7	86.6	86.1	85.9	85.8	85.9	85.9	86.9	87.1	87.9	88.1	86.2	86.2	86.1	86.1	86.1	87.4	87.9	88.1	88	88.6	88.5	88.4	88.5	88.5	87.8	87.6	87.8	87.4	87.4	87	87.2	87.6	87.7	87.9	88.4	88.4	88.7	88.1	88	88.1	88.4	88.4	90.8
Chasmogenus_guianensis_SLE1834	83.6	83.9	84.5	84.6	86.9	86.7	86.6	86.1	85.9	85.8	85.9	85.9	86.9	87.1	87.9	88.1	86.2	86.2	86.1	86.1	86.1	87.4	87.9	88.1	88	88.6	88.5	88.4	88.5	88.5	87.8	87.6	87.8	87.4	87.4	87	87.2	87.6	87.7	87.9	88.4	88.4	88.7	88.1	88	88.1	88.4	88.4	90.8
Chasmogenus_guianensis_SLE1827	83.6	83.9	84.5	84.6	86.9	86.7	86.6	86.1	85.9	85.8	85.9	85.9	86.9	87.1	87.9	88.1	86.2	86.2	86.1	86.1	86.1	87.4	87.9	88.1	88	88.6	88.5	88.4	88.5	88.5	87.8	87.6	87.8	87.4	87.4	87	87.2	87.6	87.7	87.9	88.4	88.4	88.7	88.1	88	88.1	88.4	88.4	90.8
Chasmogenus_guianensis_SLE1821	83.6	83.9	84.5	84.6	86.9	86.7	86.6	86.1	85.9	85.8	85.9	85.9	86.9	87.1	87.9	88.1	86.2	86.2	86.1	86.1	86.1	87.4	87.9	88.1	88	88.6	88.5	88.4	88.5	88.5	87.8	87.6	87.8	87.4	87.4	87	87.2	87.6	87.7	87.9	88.4	88.4	88.7	88.1	88	88.1	88.4	88.4	90.8
Chasmogenus_guianensis_SLE1835	83.4	83.7	84.3	84.7	86.9	86.6	86.6	85.9	85.8	85.8	85.7	85.7	86.6	86.8	87.9	88	86.3	86.2	86.1	86.1	86.1	87.4	87.9	88	87.8	88.5	88.4	88.3	88.4	88.4	87.5	87.4	87.5	87.1	87.2	86.8	87.1	87.5	87.6	87.7	88.3	88.4	88.6	88	87.9	88	88.3	88.2	91
Chasmogenus_guianensis_SLE1826	83.6	83.9	84.5	84.6	86.9	86.7	86.6	86.1	85.9	85.8	85.9	85.9	86.9	87.1	87.9	88.1	86.2	86.2	86.1	86.1	86.1	87.4	87.9	88.1	88	88.6	88.5	88.4	88.5	88.5	87.8	87.6	87.8	87.4	87.4	87	87.2	87.6	87.7	87.9	88.4	88.4	88.7	88.1	88	88.1	88.4	88.4	90.8
Chasmogenus_pandus_SLE1858	84.1	84.1	84.6	87.4	86	86	86.2	86.2	85.9	86.1	85.9	85.9	85.4	85.4	85.6	85.7	86.9	89.3	89.1	89.1	89.3	90.4	92.9	91.3	91.1	91.3	91.4	91.3	91.4	91.6	90.5	90.4	90.5	90.2	89.5	90.2	90.3	90.8	90.1	90.2	86.6	86.2	86.7	86.7	86.3	86.3	86.9	86.6	86.3
[truncated: 16 more columns]
